# Supplementary material for: Dissecting the pathogenic effects of smoking and its hallmarks in blood DNA methylation on colorectal cancer risk
Source: Br J Cancer. 2023 Aug 22;129(8):1306–13. doi: 10.1038/s41416-023-02397-6 (PMC10576058; doi:10.1038/s41416-023-02397-6)
Supplement: Supplementary file 1 — Supplementary tables [file 41416_2023_2397_MOESM1_ESM.xlsx]

## Sheet: Table S1
Table S1. Genetic instruments for smoking behaviours.
Phenotype	SNP	Chr	Position	Effect Allele	Other Allele	EAF	Beta	SE	P value	N	R2	F Statistics
AgeSmk	rs62180314	chr2	63145998	C	G	0.207753	0.0236	0.003	1.39e-14	323386	0.000183342	59.3007
AgeSmk	rs11915747	chr3	85649890	G	C	0.367793	0.0174	0.003	1.75e-11	323386	0.000140796	45.5377
AgeSmk	rs624833	chr4	2879529	G	T	0.328032	0.0158	0.003	4.98e-09	323386	0.000110055	35.5939
AgeSmk	rs4692334	chr4	28615391	C	G	0.803181	0.018	0.003	4.05e-08	323386	0.000102437	33.1298
AgeSmk	rs11780471	chr8	27487202	A	G	0.0755467	0.0369	0.005	1.59e-12	323386	0.000190188	61.5155
AgeSmk	rs2491383	chr10	104856882	G	T	0.61829	0.0152	0.003	1.3e-08	290963	0.000109054	31.734
AgeSmk	rs12575642	chr11	64212171	T	G	0.183897	-0.0183	0.003	1.69e-08	323386	0.00010052	32.5098
AgeSmk	rs241979	chr12	3725308	A	G	0.246521	-0.0159	0.003	3.87e-08	323386	9.39181e-05	30.3745
AgeSmk	rs11080208	chr17	33223425	C	T	0.752485	-0.0176	0.003	8.63e-10	323386	0.000115386	37.3184
AgeSmk	rs571312	chr18	60172536	A	C	0.239563	0.0176	0.003	2.21e-09	323386	0.00011286	36.5011
SmkInit	rs2708630	chr1	8387344	T	C	0.691849	-0.0102	0.002	9.99e-10	805431	4.43614e-05	35.7315
SmkInit	rs56169608	chr1	18113497	A	G	0.441352	0.00906	0.002	1e-08	805431	4.04771e-05	32.6028
SmkInit	rs72664906	chr1	31704540	C	T	0.119284	0.0143	0.002	1.85e-09	748334	4.29655e-05	32.1539
SmkInit	rs12742446	chr1	33411456	T	G	0.630219	0.0119	0.002	2.74e-10	630626	6.60024e-05	41.6255
SmkInit	rs2637869	chr1	38291565	A	G	0.284294	0.0102	0.002	2.27e-09	805431	4.23382e-05	34.1019
SmkInit	rs12030183	chr1	41295548	C	T	0.309145	-0.0103	0.002	9.08e-10	805431	4.53162e-05	36.5006
SmkInit	rs951740	chr1	43546066	A	G	0.636183	0.0172	0.002	3.78e-26	805431	0.000136947	110.316
SmkInit	rs12408243	chr1	46524372	T	G	0.45825	0.0102	0.002	8.05e-11	805431	5.16573e-05	41.6084
SmkInit	rs10458563	chr1	50146578	G	A	0.190855	0.0171	0.002	2.17e-18	805431	9.03134e-05	72.7476
SmkInit	rs167978	chr1	61256503	A	G	0.612326	0.00906	0.002	2.68e-08	780334	3.89705e-05	30.4111
SmkInit	rs10889739	chr1	68014897	T	G	0.399602	-0.00912	0.002	3.07e-08	780334	3.99104e-05	31.1446
SmkInit	rs2613496	chr1	72289105	C	T	0.82505	0.0142	0.002	2.36e-12	805431	5.82104e-05	46.8871
SmkInit	rs12022895	chr1	73330323	T	C	0.578529	-0.0154	0.002	2.04e-18	697342	0.000115655	80.6602
SmkInit	rs10873871	chr1	76223334	G	A	0.178926	0.0106	0.002	4.34e-08	805431	3.30139e-05	26.5913
SmkInit	rs36116523	chr1	76623299	A	G	0.140159	-0.0129	0.002	7.87e-09	805431	4.01096e-05	32.3067
SmkInit	rs6688826	chr1	80346644	C	T	0.302187	0.0109	0.002	3.93e-10	805431	5.01069e-05	40.3596
SmkInit	rs12133063	chr1	90749157	A	C	0.371769	0.0116	0.002	1.15e-12	805431	6.28548e-05	50.6283
SmkInit	rs28552810	chr1	97299349	A	T	0.23161	-0.0105	0.002	3.53e-08	805431	3.92417e-05	31.6076
SmkInit	rs10745324	chr1	112166100	G	A	0.672962	-0.00962	0.002	1.97e-08	748334	4.07351e-05	30.4846
SmkInit	rs12027999	chr1	154233882	C	T	0.151093	-0.0184	0.002	1.54e-13	732296	8.68501e-05	63.6053
SmkInit	rs10753630	chr1	163821214	T	C	0.348907	0.0109	0.002	9.96e-11	780334	5.39804e-05	42.1249
SmkInit	rs12079063	chr1	174110447	G	A	0.447316	-0.00872	0.002	3.88e-08	805431	3.75971e-05	30.2829
SmkInit	rs147052174	chr1	179814032	T	G	0.0149105	0.0344	0.006	1.31e-08	804537	3.47628e-05	27.9689
SmkInit	rs55921136	chr1	210185988	C	T	0.240557	-0.0136	0.002	1.9e-12	805431	6.75804e-05	54.4349
SmkInit	rs2133176	chr1	214290761	T	G	0.400596	0.00877	0.002	3.19e-08	805431	3.69365e-05	29.7508
SmkInit	rs76132272	chr1	227268364	T	C	0.055666	0.018	0.003	9.43e-09	748334	3.40636e-05	25.4918
SmkInit	rs3905125	chr1	236701159	T	C	0.542744	0.0104	0.002	4.28e-11	805431	5.36848e-05	43.2416
SmkInit	rs876793	chr1	237688783	C	T	0.352883	-0.0111	0.002	1.22e-10	748334	5.62716e-05	42.1122
SmkInit	rs10927039	chr1	243558424	C	T	0.196819	-0.0127	0.002	2.39e-10	805431	5.09939e-05	41.074
SmkInit	rs62106258	chr2	417167	C	T	0.0437376	-0.0265	0.004	7.95e-12	801558	5.87427e-05	47.0883
SmkInit	rs6728726	chr2	623976	C	T	0.83002	0.0187	0.002	4.27e-19	805431	9.86733e-05	79.4822
SmkInit	rs61533748	chr2	22360096	C	T	0.377734	0.0104	0.002	1.5e-10	805431	5.08462e-05	40.9551
SmkInit	rs6743295	chr2	36218812	G	C	0.196819	0.013	0.002	3.64e-09	624207	5.34315e-05	33.354
SmkInit	rs75120545	chr2	44044357	T	C	0.0258449	-0.028	0.005	2.23e-09	805431	3.94774e-05	31.7975
SmkInit	rs1004787	chr2	44931952	A	G	0.535785	0.0161	0.002	3.91e-24	805431	0.000128941	103.866
SmkInit	rs12465974	chr2	49917183	C	T	0.370775	-0.0101	0.002	6.85e-10	805431	4.7598e-05	38.3387
SmkInit	rs11125335	chr2	51133529	C	T	0.415507	0.00984	0.002	1.03e-09	805431	4.70303e-05	37.8814
SmkInit	rs13016665	chr2	57768213	A	C	0.447316	0.0113	0.002	1.46e-12	805431	6.31362e-05	50.8549
SmkInit	rs60790835	chr2	59062083	C	T	0.102386	0.0179	0.003	2.47e-12	805431	5.88933e-05	47.4372
SmkInit	rs2668732	chr2	60259880	C	A	0.610338	0.0128	0.002	2.75e-13	697342	7.79307e-05	54.3484
SmkInit	rs17432775	chr2	63239328	T	C	0.224652	-0.0105	0.002	2.55e-08	805431	3.84075e-05	30.9357
SmkInit	rs12714017	chr2	80772273	C	T	0.532803	0.0103	0.002	6.57e-10	723237	5.28167e-05	38.2009
SmkInit	rs11695197	chr2	97045684	A	G	0.115308	0.0138	0.002	6.28e-09	799280	3.88544e-05	31.0566
SmkInit	rs9679319	chr2	103517974	G	T	0.56163	0.0175	0.002	4.52e-23	640245	0.000150799	96.5623
SmkInit	rs6705147	chr2	132439353	T	C	0.322068	0.00986	0.002	5.24e-09	805431	4.24539e-05	34.195
SmkInit	rs34367058	chr2	136755694	T	C	0.170974	0.0138	0.002	1.36e-13	805431	5.39867e-05	43.4848
SmkInit	rs7565134	chr2	144619478	G	A	0.805169	-0.0138	0.002	1.98e-11	805431	5.97494e-05	48.1267
SmkInit	rs13030994	chr2	145385522	A	G	0.508946	0.0207	0.002	2.42e-39	805431	0.000214176	172.541
SmkInit	rs17270051	chr2	151055283	T	C	0.314115	-0.0116	0.002	1.17e-11	805431	5.7981e-05	46.7023
SmkInit	rs1994247	chr2	155166653	T	G	0.514911	0.0122	0.002	1.25e-14	805431	7.43538e-05	59.8912
SmkInit	rs1267042	chr2	161238492	C	T	0.306163	-0.0117	0.002	1.13e-11	805431	5.81583e-05	46.8451
SmkInit	rs357304	chr2	164006129	C	T	0.720676	0.0098	0.002	3.57e-08	805431	3.86661e-05	31.144
SmkInit	rs13009008	chr2	173178505	G	A	0.651093	-0.0097	0.002	6.92e-09	805431	4.2749e-05	34.4328
SmkInit	rs2358443	chr2	174065288	T	C	0.447316	-0.00915	0.002	9.45e-09	805431	4.13965e-05	33.3433
SmkInit	rs4374330	chr2	181193705	T	C	0.764414	0.0127	0.002	3.73e-12	805431	5.80919e-05	46.7916
SmkInit	rs2107300	chr2	200073178	G	C	0.848907	-0.0141	0.002	1.06e-10	805431	5.10003e-05	41.0792
SmkInit	rs13398418	chr2	202852385	A	T	0.259443	0.0119	0.002	2.09e-11	805431	5.44157e-05	43.8304
SmkInit	rs2135160	chr2	212349743	C	T	0.0914513	0.0157	0.003	8.23e-09	748334	4.09607e-05	30.6535
SmkInit	rs2163413	chr2	225484484	G	A	0.175944	-0.0138	0.002	3.06e-11	796935	5.52229e-05	44.0114
SmkInit	rs1485272	chr3	3685905	C	T	0.37674	-0.00907	0.002	4.07e-08	805431	3.86327e-05	31.1171
SmkInit	rs4479577	chr3	5682131	T	C	0.498012	0.00898	0.002	2.11e-08	780334	4.03196e-05	31.4639
SmkInit	rs7629352	chr3	16807327	G	A	0.296223	0.00986	0.002	7.82e-09	805431	4.05357e-05	32.65
SmkInit	rs2278480	chr3	25594252	C	T	0.291252	-0.00969	0.002	2.69e-08	805431	3.87649e-05	31.2236
SmkInit	rs11716705	chr3	34687261	G	A	0.267396	0.0117	0.002	1.4e-10	805431	5.36322e-05	43.1993
SmkInit	rs13319205	chr3	47758726	A	T	0.295229	0.0102	0.002	4.63e-09	805431	4.3295e-05	34.8725
SmkInit	rs67070774	chr3	49862917	A	G	0.139165	-0.0141	0.002	5.19e-10	805431	4.76341e-05	38.3677
SmkInit	rs12632110	chr3	50186792	G	A	0.663022	-0.0138	0.002	1.18e-16	805431	8.50977e-05	68.546
SmkInit	rs2276825	chr3	52852589	C	T	0.275348	0.0113	0.002	5.31e-10	805431	5.09563e-05	41.0438
SmkInit	rs11926232	chr3	55902389	G	A	0.0467197	0.0206	0.004	1.16e-08	805431	3.77994e-05	30.4459
SmkInit	rs11720703	chr3	71011489	T	C	0.506958	0.0109	0.002	5.58e-12	805431	5.93935e-05	47.8401
SmkInit	rs62258903	chr3	75053282	G	C	0.127237	-0.0158	0.002	7.2e-12	805431	5.54439e-05	44.6586
SmkInit	rs275356	chr3	81427690	A	C	0.917495	0.0158	0.003	1.48e-08	805431	3.77945e-05	30.4419
SmkInit	rs4856463	chr3	83589417	T	C	0.224652	-0.0129	0.002	1.02e-11	805431	5.79717e-05	46.6948
SmkInit	rs62255488	chr3	84699579	G	T	0.0159046	0.0311	0.005	1.44e-09	805431	3.02769e-05	24.3866
SmkInit	rs62250713	chr3	85464643	G	A	0.633201	-0.0189	0.002	1.63e-30	805431	0.000165929	133.667
SmkInit	rs66680800	chr3	85936174	T	G	0.430418	-0.0125	0.002	1.13e-14	805431	7.6612e-05	61.7102
SmkInit	rs6439808	chr3	94327335	G	A	0.586481	-0.00942	0.002	3.57e-08	697342	4.30409e-05	30.0154
SmkInit	rs34425977	chr3	95910757	C	T	0.502982	0.00944	0.002	2.23e-09	805431	4.45552e-05	35.8877
SmkInit	rs326341	chr3	108092295	A	G	0.462227	-0.0101	0.002	6.16e-10	748334	5.07139e-05	37.9528
SmkInit	rs6438208	chr3	114451425	A	G	0.248509	-0.0104	0.002	7.33e-09	805431	4.03983e-05	32.5392
SmkInit	rs1499982	chr3	118101539	T	C	0.835984	0.0216	0.002	3.01e-23	805431	0.000127945	103.063
SmkInit	rs62266876	chr3	129257608	G	C	0.0725646	0.0154	0.003	3.06e-08	805431	3.19213e-05	25.7111
SmkInit	rs34371841	chr3	139808805	T	C	0.208748	0.0107	0.002	3.37e-08	780334	3.78211e-05	29.5142
SmkInit	rs6775106	chr3	144022135	C	T	0.355865	-0.0112	0.002	5.68e-10	697342	5.7508e-05	40.1049
SmkInit	rs34638471	chr3	146649289	A	G	0.360835	-0.00987	0.002	2.49e-08	697342	4.49351e-05	31.3365
SmkInit	rs114050142	chr3	151087390	A	T	0.0616302	-0.0227	0.003	2.56e-11	805431	5.96004e-05	48.0068
SmkInit	rs1714521	chr3	158567072	C	A	0.378728	-0.0103	0.002	1.22e-10	805431	4.99245e-05	40.2126
SmkInit	rs2175265	chr3	162040569	C	T	0.823062	-0.0117	0.002	8.76e-09	805431	3.98708e-05	32.1144
SmkInit	rs12485391	chr3	181487805	A	C	0.12326	0.0138	0.002	1.89e-08	805431	4.11605e-05	33.1533
SmkInit	rs12642744	chr4	28025554	T	G	0.757455	-0.0124	0.002	5.98e-11	748334	5.64966e-05	42.2806
SmkInit	rs58400863	chr4	31182862	A	G	0.385686	-0.0114	0.002	5.03e-12	805431	6.15834e-05	49.6041
SmkInit	rs7678322	chr4	34829521	C	T	0.345924	-0.0106	0.002	2.37e-10	805431	5.08453e-05	40.9543
SmkInit	rs17491427	chr4	35651870	A	G	0.492048	0.00991	0.002	3.4e-10	805431	4.90916e-05	39.5418
SmkInit	rs7666804	chr4	56883982	C	T	0.393638	-0.0109	0.002	1.18e-08	573529	5.67168e-05	32.5305
SmkInit	rs35348484	chr4	59561551	G	A	0.22167	0.0118	0.002	1.27e-08	732296	4.80468e-05	35.1861
SmkInit	rs993700	chr4	66960176	C	T	0.767396	-0.0141	0.002	1e-13	805431	7.09749e-05	57.1693
SmkInit	rs1503211	chr4	93158357	A	G	0.454274	0.00999	0.002	3.43e-10	805431	4.94827e-05	39.8568
SmkInit	rs10856901	chr4	93632238	A	G	0.26839	0.0107	0.002	1.06e-08	697342	4.49618e-05	31.3551
SmkInit	rs3934797	chr4	111546456	A	G	0.171968	-0.0151	0.002	1.9e-13	805431	6.4935e-05	52.3039
SmkInit	rs6822106	chr4	138802803	G	T	0.49006	-0.00976	0.002	7.51e-10	805431	4.761e-05	38.3483
SmkInit	rs769672	chr4	139962100	C	G	0.306163	-0.0128	0.002	1.82e-14	805431	6.96082e-05	56.0683
SmkInit	rs2165820	chr4	142683820	T	A	0.639165	0.0098	0.002	4.23e-08	697342	4.43e-05	30.8935
SmkInit	rs10001365	chr4	146876062	A	G	0.378728	-0.0152	0.002	4.32e-21	805431	0.000108724	87.5792
SmkInit	rs1490683	chr4	154441724	C	T	0.333996	-0.00982	0.002	2.84e-08	672245	4.29014e-05	28.8414
SmkInit	rs6852117	chr4	172155737	G	C	0.40159	-0.0118	0.002	1.97e-13	805431	6.69231e-05	53.9054
SmkInit	rs11736811	chr4	180387811	T	A	0.215706	-0.0102	0.002	1.43e-08	805431	3.52023e-05	28.354
SmkInit	rs13162305	chr5	12122586	T	A	0.33499	0.00975	0.002	1.15e-08	780334	4.23545e-05	33.0519
SmkInit	rs6868892	chr5	22193671	T	C	0.50497	0.0101	0.002	1.92e-08	624207	5.1e-05	31.8361
SmkInit	rs2876921	chr5	27598849	A	T	0.650099	-0.00901	0.002	3.48e-08	805431	3.69321e-05	29.7473
SmkInit	rs1392446	chr5	30831280	T	C	0.532803	0.00981	0.002	5.6e-10	805431	4.79109e-05	38.5907
SmkInit	rs71627577	chr5	43125693	G	A	0.119284	-0.017	0.002	5.15e-12	805431	6.0722e-05	48.9102
SmkInit	rs1559278	chr5	51498387	C	T	0.348907	-0.0111	0.002	9.97e-12	805431	5.59795e-05	45.09
SmkInit	rs35417692	chr5	52589354	A	C	0.427435	-0.00943	0.002	2.44e-09	805431	4.3526e-05	35.0586
SmkInit	rs9763225	chr5	60961623	G	A	0.26839	0.0139	0.002	5.38e-12	624207	7.58762e-05	47.3659
SmkInit	rs10062607	chr5	79994811	A	C	0.635189	0.0103	0.002	2.28e-10	805431	4.91672e-05	39.6026
SmkInit	rs4571506	chr5	88461101	T	C	0.481113	-0.0151	0.002	1.64e-21	805431	0.000113842	91.7024
SmkInit	rs10057121	chr5	89592828	T	C	0.252485	0.0119	0.002	2.95e-10	780334	5.34539e-05	41.714
SmkInit	rs11742625	chr5	92100296	C	T	0.115308	0.0157	0.002	2.19e-10	805431	5.02899e-05	40.507
SmkInit	rs10514370	chr5	93099775	T	G	0.368787	-0.00935	0.002	9.54e-09	805431	4.0701e-05	32.7831
SmkInit	rs27003	chr5	94866462	C	T	0.698807	0.0139	0.002	1.86e-16	805431	8.1332e-05	65.5125
SmkInit	rs12186738	chr5	104480954	T	G	0.157058	-0.0159	0.002	7.77e-13	805431	6.69394e-05	53.9186
SmkInit	rs4957685	chr5	107063894	G	A	0.616302	0.00965	0.002	2.13e-08	723237	4.40421e-05	31.8542
SmkInit	rs72789627	chr5	107490776	T	C	0.134195	-0.0171	0.002	1.54e-13	805431	6.79483e-05	54.7313
SmkInit	rs288181	chr5	108013584	T	C	0.317097	-0.00923	0.002	4.11e-08	805431	3.68964e-05	29.7186
SmkInit	rs13355543	chr5	109844320	G	A	0.374751	0.00975	0.002	3.33e-09	805431	4.45487e-05	35.8824
SmkInit	rs2313500	chr5	155428972	T	C	0.244533	0.0128	0.002	1.99e-12	805431	6.05345e-05	48.7592
SmkInit	rs7712167	chr5	158314162	A	G	0.287276	0.012	0.002	3.03e-12	805431	5.89676e-05	47.497
SmkInit	rs262728	chr5	165671389	T	C	0.554672	0.00914	0.002	7.8e-09	805431	4.12704e-05	33.2417
SmkInit	rs2644735	chr5	166088838	C	A	0.792247	0.0101	0.002	3.69e-08	805431	3.358e-05	27.0472
SmkInit	rs4044321	chr5	167562508	G	A	0.668986	-0.0164	0.002	3.04e-23	805431	0.000119119	95.9533
SmkInit	rs2173019	chr5	168187966	A	T	0.170974	0.0131	0.002	3.47e-10	805431	4.86487e-05	39.1849
SmkInit	rs13166371	chr5	170965810	A	T	0.682903	0.0125	0.002	4.42e-12	697342	6.76708e-05	47.1927
SmkInit	rs7715167	chr5	171351820	C	T	0.625248	-0.00917	0.002	1.47e-08	805431	3.94062e-05	31.7402
SmkInit	rs853684	chr6	28326773	C	T	0.380716	-0.0116	0.002	8.55e-13	805431	6.34508e-05	51.1083
SmkInit	rs56987137	chr6	50911842	T	C	0.124254	-0.0179	0.003	3.44e-12	805431	6.97308e-05	56.1671
SmkInit	rs160631	chr6	53030432	G	T	0.728628	-0.0105	0.002	3.56e-09	805431	4.35993e-05	35.1177
SmkInit	rs16896199	chr6	65078002	T	A	0.166998	0.0118	0.002	5.61e-09	805431	3.87393e-05	31.2029
SmkInit	rs60926714	chr6	66818910	T	A	0.370775	0.013	0.002	8.89e-14	697342	7.88557e-05	54.9936
SmkInit	rs10945143	chr6	68809607	C	T	0.253479	0.0103	0.002	1.13e-08	805431	4.01503e-05	32.3395
SmkInit	rs62419578	chr6	83647240	A	T	0.122266	0.0131	0.002	1.08e-08	805431	3.68333e-05	29.6677
SmkInit	rs12662631	chr6	93132728	T	C	0.301193	0.0103	0.002	1.32e-09	805431	4.46588e-05	35.9711
SmkInit	rs6931487	chr6	97241990	G	T	0.77336	0.0101	0.002	2.17e-08	805431	3.57595e-05	28.8027
SmkInit	rs9375371	chr6	98303804	A	G	0.293241	0.013	0.002	1.41e-13	805431	7.00507e-05	56.4249
SmkInit	rs11756490	chr6	99893898	A	T	0.129225	-0.0137	0.002	6.2e-09	805431	4.224e-05	34.0227
SmkInit	rs846799	chr6	100822469	G	A	0.511928	-0.0115	0.002	3.43e-13	805431	6.60874e-05	53.2322
SmkInit	rs531111	chr6	108698403	C	T	0.197813	-0.0134	0.002	1.47e-10	805431	5.69862e-05	45.901
SmkInit	rs465646	chr6	111299555	A	G	0.849901	-0.0236	0.002	1.7e-28	805431	0.000142102	114.469
SmkInit	rs17539385	chr6	111403299	A	C	0.0347913	-0.0299	0.005	4.6e-11	805431	6.00433e-05	48.3635
SmkInit	rs13197257	chr6	128012537	T	G	0.2833	-0.00978	0.002	2.49e-08	805431	3.88411e-05	31.285
SmkInit	rs9402093	chr6	129032526	T	G	0.691849	0.0101	0.002	3.38e-09	805431	4.34958e-05	35.0343
SmkInit	rs2876586	chr6	144541862	A	G	0.407555	0.00905	0.002	1.88e-08	805431	3.95514e-05	31.8571
SmkInit	rs55996126	chr6	153841774	G	C	0.159046	0.014	0.002	1.51e-08	675199	5.24301e-05	35.4025
SmkInit	rs143465123	chr6	158473958	T	C	0.0526839	-0.02	0.004	2.34e-08	805431	3.99266e-05	32.1594
SmkInit	rs79222572	chr6	164687522	G	T	0.255467	0.0103	0.002	1.53e-08	805431	4.03574e-05	32.5063
SmkInit	rs7744868	chr6	169660237	G	A	0.213718	0.011	0.002	1.89e-08	805431	4.06663e-05	32.7552
SmkInit	rs6464024	chr7	1648733	T	C	0.437376	-0.0121	0.002	3.38e-14	805431	7.20566e-05	58.0407
SmkInit	rs6460944	chr7	1836563	T	C	0.406561	0.0118	0.002	1.34e-13	805431	6.71886e-05	54.1193
SmkInit	rs2237303	chr7	21443987	A	G	0.656064	-0.0102	0.002	6.37e-10	805431	4.6952e-05	37.8183
SmkInit	rs7787612	chr7	70303721	T	C	0.223658	-0.0124	0.002	8.65e-12	805431	5.33963e-05	43.0092
SmkInit	rs7788527	chr7	71114501	C	T	0.686879	0.00952	0.002	1.58e-08	805431	3.89849e-05	31.4008
SmkInit	rs2072155	chr7	78133140	C	T	0.699801	0.0128	0.002	1.16e-13	805431	6.88389e-05	55.4486
SmkInit	rs3814994	chr7	88798071	T	G	0.373757	0.00962	0.002	7.44e-09	805431	4.33224e-05	34.8946
SmkInit	rs3801289	chr7	97008955	C	A	0.363817	-0.0115	0.002	3.64e-12	805431	6.12196e-05	49.3111
SmkInit	rs7804551	chr7	99521487	G	A	0.163022	-0.0152	0.002	1.09e-12	805431	6.30489e-05	50.7846
SmkInit	rs11766326	chr7	111460529	C	T	0.481113	-0.0105	0.002	1.16e-10	748334	5.50463e-05	41.1952
SmkInit	rs10270358	chr7	115308297	G	A	0.683897	-0.0109	0.002	1.2e-10	805431	5.13691e-05	41.3763
SmkInit	rs78535226	chr7	115562596	T	A	0.026839	0.0287	0.005	1.84e-08	805431	4.30274e-05	34.657
SmkInit	rs1966323	chr7	116931793	C	T	0.702783	-0.0105	0.002	9.91e-09	697342	4.60578e-05	32.1194
SmkInit	rs10233018	chr7	117883655	G	A	0.512922	0.0139	0.002	1.49e-18	805431	9.65405e-05	77.764
SmkInit	rs10953957	chr7	122314655	A	G	0.369781	0.00931	0.002	9.66e-09	805431	4.03985e-05	32.5395
SmkInit	rs146075534	chr7	126618470	A	T	0.378728	-0.0105	0.002	1.67e-09	697342	5.18821e-05	36.1814
SmkInit	rs11766036	chr7	132616642	G	T	0.154076	-0.0138	0.002	3.39e-10	805431	4.96426e-05	39.9856
SmkInit	rs10279261	chr7	133905093	A	G	0.629225	-0.0122	0.002	6.87e-14	805431	6.9449e-05	55.9401
SmkInit	rs7830359	chr8	10976748	T	C	0.350895	-0.0103	0.002	3.88e-09	697342	4.83278e-05	33.7025
SmkInit	rs11994014	chr8	24944767	G	A	0.787276	-0.012	0.002	2.89e-09	805431	4.82321e-05	38.8494
SmkInit	rs1565735	chr8	27568560	A	T	0.199801	-0.0232	0.002	7.49e-32	805431	0.000172108	138.645
SmkInit	rs7829715	chr8	58891277	C	T	0.560636	-0.0117	0.002	1.3e-13	805431	6.74384e-05	54.3205
SmkInit	rs4579569	chr8	64001205	A	G	0.499006	0.0122	0.002	1.23e-14	805431	7.44197e-05	59.9443
SmkInit	rs6472232	chr8	65880397	G	T	0.375746	-0.00942	0.002	1.43e-08	805431	4.16282e-05	33.5299
SmkInit	rs4452761	chr8	90846500	A	G	0.235586	0.0112	0.002	1.24e-09	805431	4.51798e-05	36.3908
SmkInit	rs11783331	chr8	91719231	T	C	0.586481	-0.0131	0.002	1.63e-16	805431	8.32381e-05	67.0479
SmkInit	rs6986430	chr8	92035876	C	T	0.236581	-0.0123	0.002	1.09e-10	805431	5.46491e-05	44.0184
SmkInit	rs9987376	chr8	92177786	G	T	0.569583	-0.0137	0.002	1.02e-17	805431	9.20275e-05	74.1284
SmkInit	rs13255625	chr8	143188150	G	A	0.695825	0.0116	0.002	4.03e-12	805431	5.69599e-05	45.8798
SmkInit	rs4543592	chr9	3014254	C	T	0.49006	0.012	0.002	2.51e-14	805431	7.19715e-05	57.9721
SmkInit	rs1500307	chr9	8283179	G	C	0.183897	0.0136	0.002	6.46e-11	805431	5.55172e-05	44.7176
SmkInit	rs56348592	chr9	16749267	G	A	0.142147	0.0126	0.002	1.81e-08	799280	3.87188e-05	30.9483
SmkInit	rs10966092	chr9	23831660	C	T	0.271372	-0.00967	0.002	4.91e-08	805431	3.69789e-05	29.785
SmkInit	rs10119117	chr9	29740030	T	C	0.497018	0.00901	0.002	1.8e-08	781945	4.05886e-05	31.7393
SmkInit	rs10813669	chr9	31940480	C	A	0.120278	-0.0143	0.002	7.07e-09	732296	4.32747e-05	31.6911
SmkInit	rs72733235	chr9	38275775	C	T	0.177932	0.0127	0.002	1.86e-09	805431	4.71845e-05	38.0055
SmkInit	rs7850417	chr9	78942934	A	G	0.360835	-0.00909	0.002	3.25e-08	805431	3.81136e-05	30.6989
SmkInit	rs1246265	chr9	84146830	C	T	0.701789	0.0116	0.002	1.27e-11	805431	5.63218e-05	45.3657
SmkInit	rs4837631	chr9	119299670	T	C	0.457256	-0.00949	0.002	3.54e-09	781945	4.4701e-05	34.9552
SmkInit	rs13301073	chr9	125522099	A	G	0.348907	0.0109	0.002	3.13e-11	805431	5.39804e-05	43.4797
SmkInit	rs34553878	chr9	131459201	G	A	0.115308	0.0159	0.003	5.17e-10	805431	5.15793e-05	41.5456
SmkInit	rs7026534	chr9	132031876	G	T	0.706759	-0.0109	0.002	2.46e-10	805431	4.92469e-05	39.6668
SmkInit	rs11103667	chr9	135086514	T	C	0.178926	0.0129	0.002	1.47e-10	805431	4.88951e-05	39.3834
SmkInit	rs2182517	chr10	8789196	T	C	0.260437	0.0135	0.002	2.53e-13	805431	7.02062e-05	56.5501
SmkInit	rs1291865	chr10	11040229	T	G	0.531809	0.0116	0.002	2.12e-13	805431	6.70077e-05	53.9736
SmkInit	rs11258417	chr10	13491053	T	C	0.335984	-0.0101	0.002	3.83e-10	805431	4.55166e-05	36.6621
SmkInit	rs11012726	chr10	21508343	C	T	0.33002	0.0143	0.002	4.25e-17	805431	9.04283e-05	72.8401
SmkInit	rs1776631	chr10	31133648	C	T	0.774354	-0.0106	0.002	3.92e-08	805431	3.92653e-05	31.6267
SmkInit	rs1733756	chr10	54940461	G	A	0.49503	0.0101	0.002	1.23e-10	805431	5.1e-05	41.0789
SmkInit	rs12253274	chr10	55425435	G	A	0.527833	0.00888	0.002	1.81e-08	805431	3.9305e-05	31.6587
SmkInit	rs60453921	chr10	85602822	A	T	0.150099	0.0127	0.002	1.06e-09	805431	4.11513e-05	33.1458
SmkInit	rs11594623	chr10	102200594	C	T	0.244533	0.014	0.002	3.91e-14	805431	7.24168e-05	58.3308
SmkInit	rs2244524	chr10	102727217	T	C	0.428429	-0.00947	0.002	2.11e-09	805431	4.39217e-05	35.3774
SmkInit	rs10786721	chr10	102894626	A	C	0.416501	0.0179	0.002	7.91e-27	748334	0.000155737	116.561
SmkInit	rs11192160	chr10	104693792	C	G	0.185885	0.0139	0.002	8.66e-10	630626	5.84776e-05	36.8795
SmkInit	rs76005195	chr10	105446638	T	C	0.0646123	0.0178	0.003	3.97e-08	805431	3.82981e-05	30.8476
SmkInit	rs12354968	chr10	112536648	T	C	0.434394	-0.00872	0.002	3.34e-08	805431	3.73646e-05	30.0957
SmkInit	rs4751614	chr10	116936755	T	A	0.23161	0.0122	0.002	6.35e-11	805431	5.29772e-05	42.6716
SmkInit	rs9423279	chr10	123920903	G	C	0.638171	-0.0108	0.002	9.64e-11	775111	5.38664e-05	41.7546
SmkInit	rs10444314	chr11	7929695	G	T	0.428429	-0.00922	0.002	1.77e-08	780334	4.16333e-05	32.4892
SmkInit	rs35891966	chr11	20107765	A	G	0.0715706	-0.019	0.003	6.52e-10	805431	4.79756e-05	38.6428
SmkInit	rs6265	chr11	27658369	T	C	0.196819	-0.0199	0.002	1.86e-22	805431	0.000125204	100.855
SmkInit	rs7396827	chr11	28556320	C	T	0.529821	-0.00882	0.002	2.4e-08	805431	3.87578e-05	31.2179
SmkInit	rs78649824	chr11	30978512	C	T	0.0675944	-0.0184	0.003	4.98e-08	804081	4.26758e-05	34.3161
SmkInit	rs2939756	chr11	41414747	A	G	0.489066	-0.0103	0.002	6.87e-11	805431	5.30196e-05	42.7058
SmkInit	rs72904370	chr11	46018464	C	G	0.217694	-0.0108	0.002	1.59e-08	805431	3.97284e-05	31.9996
SmkInit	rs574835	chr11	64343196	A	G	0.365805	-0.0103	0.002	2.33e-10	805431	4.9224e-05	39.6484
SmkInit	rs7109396	chr11	67319070	T	C	0.114314	0.0142	0.002	2.27e-09	797474	4.08306e-05	32.5626
SmkInit	rs4944844	chr11	73600660	C	T	0.84493	-0.0133	0.002	2.33e-10	805431	4.63534e-05	37.3361
SmkInit	rs7929518	chr11	86269916	G	A	0.772366	0.0116	0.002	9.06e-10	805431	4.73158e-05	38.1113
SmkInit	rs2852859	chr11	92568249	G	A	0.472167	0.00892	0.002	2.92e-08	780334	3.96599e-05	30.9491
SmkInit	rs11021354	chr11	95939796	G	A	0.388668	-0.00886	0.002	4.72e-08	805431	3.73038e-05	30.0467
SmkInit	rs117695734	chr11	112121550	G	A	0.0417495	-0.029	0.004	7.06e-14	800208	6.72909e-05	53.8502
SmkInit	rs540860	chr11	121660179	G	A	0.562624	0.0117	0.002	3.18e-13	780334	6.73713e-05	52.5755
SmkInit	rs71491832	chr11	124742101	G	C	0.0745527	-0.0183	0.003	3.72e-10	805431	4.62112e-05	37.2216
SmkInit	rs3853378	chr11	127589412	G	A	0.630219	0.00896	0.002	3.53e-08	805431	3.74181e-05	30.1388
SmkInit	rs10894518	chr11	132174693	G	T	0.491054	0.00917	0.002	2.09e-08	748334	4.2031e-05	31.4545
SmkInit	rs540356	chr11	132333922	A	C	0.370775	0.0116	0.002	4.07e-13	805431	6.27859e-05	50.5728
SmkInit	rs551739	chr12	40020273	T	A	0.694831	0.0102	0.002	4.42e-09	805431	4.41215e-05	35.5383
SmkInit	rs2292239	chr12	56088396	G	T	0.666998	0.0108	0.002	1.03e-10	805431	5.18142e-05	41.7348
SmkInit	rs7969559	chr12	69261387	G	A	0.681909	-0.011	0.002	3.28e-10	805431	5.2492e-05	42.2808
SmkInit	rs75919415	chr12	112399801	T	G	0.082505	-0.0184	0.003	6.36e-11	805431	5.12566e-05	41.2857
SmkInit	rs1104862	chr12	117475045	C	T	0.175944	-0.0124	0.002	5.28e-09	805431	4.45866e-05	35.913
SmkInit	rs1971318	chr12	120951697	T	C	0.129225	0.0156	0.002	7.8e-13	805431	5.47686e-05	44.1146
SmkInit	rs404263	chr12	125316762	T	C	0.65507	-0.0112	0.002	1.55e-10	697342	5.66872e-05	39.5325
SmkInit	rs11611651	chr12	132804204	A	G	0.0715706	0.0172	0.003	1.48e-09	805431	3.93161e-05	31.6676
SmkInit	rs7986094	chr13	30455794	C	A	0.694831	0.00988	0.002	5.99e-09	805431	4.13965e-05	33.3433
SmkInit	rs61959481	chr13	55260794	A	G	0.203777	-0.0123	0.002	2.06e-10	805431	4.90942e-05	39.5438
SmkInit	rs4886212	chr13	60168542	A	G	0.609344	-0.00941	0.002	8.94e-09	805431	4.21567e-05	33.9556
SmkInit	rs1925750	chr13	67256901	G	A	0.706759	0.00967	0.002	2.3e-08	805431	3.87596e-05	31.2193
SmkInit	rs73206191	chr13	68736512	T	A	0.0715706	-0.0172	0.003	6.03e-09	805431	3.93161e-05	31.6676
SmkInit	rs303948	chr13	71791920	G	A	0.0964215	0.0147	0.003	3.57e-08	799280	3.76534e-05	30.0967
SmkInit	rs2783130	chr13	79596025	G	A	0.502982	-0.00877	0.002	2.71e-08	805431	3.84551e-05	30.974
SmkInit	rs1164598	chr13	96449317	T	A	0.402584	0.0104	0.002	1.15e-10	805431	5.20271e-05	41.9064
SmkInit	rs7333559	chr13	99894196	A	G	0.791252	-0.014	0.002	3.24e-13	805431	6.47475e-05	52.1529
SmkInit	rs7984311	chr13	100089498	A	G	0.387674	0.00921	0.002	1.77e-08	805431	4.02716e-05	32.4372
SmkInit	rs2137522	chr13	103980001	C	T	0.351889	-0.00921	0.002	2.56e-08	805431	3.86905e-05	31.1637
SmkInit	rs2022815	chr14	27887527	A	G	0.335984	0.0104	0.002	1.12e-09	805431	4.82607e-05	38.8725
SmkInit	rs12886628	chr14	29021094	C	G	0.626243	0.00989	0.002	1.96e-09	805431	4.57883e-05	36.8809
SmkInit	rs9323328	chr14	58186796	G	A	0.526839	-0.0108	0.002	7.25e-12	805431	5.8152e-05	46.84
SmkInit	rs61991652	chr14	77051861	T	C	0.262425	0.0109	0.002	2.02e-09	805431	4.59933e-05	37.046
SmkInit	rs17594561	chr14	79152407	G	A	0.416501	0.00966	0.002	1.27e-09	805431	4.53566e-05	36.5332
SmkInit	rs1381287	chr14	98131215	T	C	0.50497	0.0123	0.002	7.51e-15	805431	7.56375e-05	60.9253
SmkInit	rs11626595	chr14	104127286	T	C	0.156064	-0.0151	0.002	2.73e-12	805431	6.00615e-05	48.3782
SmkInit	rs1435679	chr15	36107044	A	G	0.581511	0.01	0.002	2.86e-10	805430	4.86712e-05	39.203
SmkInit	rs34488670	chr15	47392739	C	T	0.206759	0.0176	0.002	8.73e-20	805430	0.000101607	81.8457
SmkInit	rs2711607	chr15	53825245	T	G	0.157058	0.0114	0.002	4.09e-08	805430	3.4411e-05	27.7165
SmkInit	rs2289791	chr15	67184614	T	G	0.240557	-0.0128	0.002	2.87e-12	805430	5.98636e-05	48.2187
SmkInit	rs17187183	chr15	73759345	G	A	0.476143	-0.00982	0.002	5.49e-10	805430	4.81064e-05	38.7481
SmkInit	rs1531895	chr15	80699824	A	G	0.447316	0.00905	0.002	9.91e-09	805430	4.04966e-05	32.6184
SmkInit	rs12441907	chr15	83253635	A	C	0.166998	-0.015	0.002	6.09e-14	805430	6.25994e-05	50.4224
SmkInit	rs1155641	chr15	96959765	A	G	0.333996	0.0102	0.002	7.72e-10	805430	4.62859e-05	37.2817
SmkInit	rs6598539	chr15	98661254	C	T	0.512922	0.011	0.002	5.76e-12	780333	6.04596e-05	47.1813
SmkInit	rs763053	chr16	685921	C	T	0.267396	-0.0149	0.002	6.71e-16	799280	8.69815e-05	69.5284
SmkInit	rs185628064	chr16	2180811	A	G	0.026839	0.0255	0.005	2.52e-08	796282	3.39673e-05	27.0484
SmkInit	rs11865123	chr16	5790464	A	T	0.27336	0.0106	0.002	4.1e-08	697342	4.46371e-05	31.1286
SmkInit	rs56225373	chr16	13661551	G	T	0.158052	0.016	0.003	3.13e-08	500394	6.81326e-05	34.0954
SmkInit	rs4781978	chr16	17469026	G	C	0.202783	-0.0142	0.002	2.39e-12	805431	6.51951e-05	52.5134
SmkInit	rs9941217	chr16	17957069	G	C	0.338966	-0.00965	0.002	4.23e-09	805431	4.17316e-05	33.6132
SmkInit	rs7188873	chr16	24715743	G	A	0.617296	0.01	0.002	6.35e-10	805431	4.72483e-05	38.057
SmkInit	rs6497840	chr16	25340312	A	G	0.713718	0.0128	0.002	1.13e-12	748334	6.69531e-05	50.1065
SmkInit	rs55942317	chr16	49592861	A	G	0.0795229	0.0173	0.003	4.08e-11	805431	4.38155e-05	35.2918
SmkInit	rs4785187	chr16	49732861	A	G	0.244533	0.0119	0.002	2.03e-10	805431	5.23211e-05	42.1431
SmkInit	rs10852456	chr16	69571710	T	G	0.429423	0.0121	0.002	2.78e-11	624207	7.17464e-05	44.7877
SmkInit	rs114900182	chr16	72595157	G	C	0.0586481	-0.0209	0.003	1.45e-12	805431	4.82313e-05	38.8487
SmkInit	rs17618144	chr16	72908525	A	G	0.227634	-0.0117	0.002	2.2e-09	748334	4.81351e-05	36.0228
SmkInit	rs4888444	chr16	75656381	G	A	0.0397614	-0.0245	0.004	6.84e-10	805431	4.58356e-05	36.919
SmkInit	rs35277976	chr16	76435268	C	T	0.476143	-0.00974	0.002	8.05e-10	805431	4.73258e-05	38.1194
SmkInit	rs1050847	chr16	87410128	T	C	0.550696	-0.0105	0.002	3.71e-11	805431	5.45583e-05	43.9452
SmkInit	rs4785687	chr16	89522488	G	A	0.66004	0.0092	0.002	1.28e-08	805431	3.79843e-05	30.5948
SmkInit	rs8067305	chr17	2072363	A	G	0.574553	0.011	0.002	4.95e-12	805431	5.91549e-05	47.6479
SmkInit	rs11078713	chr17	7892654	G	A	0.408549	-0.0126	0.002	2.77e-15	805431	7.67245e-05	61.8009
SmkInit	rs1476810	chr17	16329903	T	C	0.483101	-0.00871	0.002	3.41e-08	805431	3.78887e-05	30.5178
SmkInit	rs34479345	chr17	28997922	A	G	0.111332	-0.0149	0.002	1.36e-09	805431	4.39301e-05	35.3841
SmkInit	rs7224742	chr17	32330039	T	C	0.633201	-0.011	0.002	1.02e-11	805431	5.62063e-05	45.2727
SmkInit	rs8069451	chr17	39348680	C	T	0.246521	0.0112	0.002	1.02e-09	805431	4.66006e-05	37.5352
SmkInit	rs11656151	chr17	45991126	G	A	0.200795	-0.0128	0.002	5.61e-12	805431	5.25849e-05	42.3556
SmkInit	rs12600466	chr17	52229566	T	A	0.301193	0.0115	0.002	1.3e-11	805431	5.56708e-05	44.8414
SmkInit	rs12451373	chr17	53794288	G	A	0.152087	-0.012	0.002	3.13e-08	805431	3.71395e-05	29.9143
SmkInit	rs745570	chr17	79807926	G	A	0.49503	-0.0104	0.002	8.7e-11	780334	5.40747e-05	42.1985
SmkInit	rs12945403	chr17	82046218	C	T	0.616302	-0.00941	0.002	1.79e-08	804239	4.18786e-05	33.6817
SmkInit	rs888292	chr18	27631008	T	A	0.295229	-0.0107	0.002	2.03e-09	748334	4.76436e-05	35.6549
SmkInit	rs3110590	chr18	30228238	A	C	0.248509	0.0111	0.002	1.22e-09	805431	4.60195e-05	37.0671
SmkInit	rs7505855	chr18	34116111	T	C	0.596421	-0.00901	0.002	1.71e-08	805431	3.90806e-05	31.4779
SmkInit	rs16975171	chr18	41689686	A	C	0.10835	-0.0172	0.003	5.29e-09	805431	5.71624e-05	46.0429
SmkInit	rs8090610	chr18	42663517	G	C	0.289264	0.0136	0.002	5.57e-10	557491	7.6052e-05	42.4014
SmkInit	rs11873164	chr18	45079957	T	C	0.131213	-0.0155	0.002	1.63e-12	805431	5.47751e-05	44.1199
SmkInit	rs1025910	chr18	52344970	C	G	0.294235	-0.0123	0.002	4.83e-13	805431	6.2834e-05	50.6115
SmkInit	rs62098013	chr18	53337491	A	G	0.340954	0.0112	0.002	7.24e-12	805431	5.63738e-05	45.4077
SmkInit	rs1945737	chr18	56077314	C	T	0.514911	-0.00968	0.002	8.19e-10	805431	4.68095e-05	37.7035
SmkInit	rs11872397	chr18	74823326	A	G	0.256461	-0.0106	0.002	6.33e-09	805431	4.28516e-05	34.5154
SmkInit	rs3213876	chr18	75472023	C	T	0.315109	0.0115	0.002	5.08e-12	805431	5.70832e-05	45.9791
SmkInit	rs71367545	chr18	79816337	A	G	0.161034	0.0124	0.002	1.7e-10	805431	4.15466e-05	33.4642
SmkInit	rs76608582	chr19	4474728	A	C	0.0457256	-0.0267	0.004	2.76e-13	799016	6.22136e-05	49.7126
SmkInit	rs58547189	chr19	18351898	A	G	0.245527	-0.0106	0.002	1.73e-08	732296	4.16279e-05	30.4851
SmkInit	rs172032	chr19	18522945	C	T	0.425447	0.00901	0.002	1.56e-08	805431	3.96876e-05	31.9668
SmkInit	rs11673452	chr19	33437095	C	T	0.11332	0.015	0.003	3.4e-09	805431	4.52154e-05	36.4194
SmkInit	rs1126757	chr19	55368504	T	C	0.472167	0.0104	0.002	4.15e-11	805431	5.39124e-05	43.425
SmkInit	rs192477591	chr20	19678718	T	C	0.500994	0.0116	0.002	1.73e-08	472832	6.72797e-05	31.814
SmkInit	rs4815394	chr20	25217346	C	T	0.969185	0.0327	0.005	1.49e-12	794987	6.38696e-05	50.7786
SmkInit	rs113103684	chr20	31613992	C	A	0.115308	0.0152	0.003	8.98e-09	672245	4.71377e-05	31.6895
SmkInit	rs6141314	chr20	32505711	A	G	0.215706	0.0131	0.002	3.59e-13	801138	5.80649e-05	46.5206
SmkInit	rs6088618	chr20	34821547	A	G	0.4334	-0.0108	0.002	5.89e-11	744041	5.72853e-05	42.6249
SmkInit	rs56820925	chr20	55812318	T	C	0.354871	-0.0108	0.002	2.25e-10	744041	5.34066e-05	39.7387
SmkInit	rs6011779	chr20	63352965	T	C	0.808151	-0.0116	0.002	7.26e-09	785900	4.17252e-05	32.7931
SmkInit	rs78175438	chr21	39291329	C	T	0.11829	0.0162	0.002	2.02e-11	805431	5.47437e-05	44.0945
SmkInit	rs62216572	chr21	45068117	T	C	0.680915	-0.0103	0.002	1.04e-09	805431	4.61003e-05	37.1322
SmkInit	rs9613472	chr22	27576518	G	A	0.541749	0.00867	0.002	4.02e-08	805431	3.73224e-05	30.0617
SmkInit	rs134529	chr22	28385770	C	T	0.379722	-0.0116	0.002	8.86e-13	805431	6.33867e-05	51.0567
SmkInit	rs84769	chr22	37993915	G	A	0.635189	0.0104	0.002	3.17e-09	697342	5.01265e-05	34.957
SmkInit	rs5751239	chr22	42196233	T	C	0.527833	-0.0102	0.002	1.02e-10	805431	5.18588e-05	41.7708
SmkInit	rs8139201	chr22	46047909	C	T	0.311133	-0.0107	0.002	2.98e-10	780334	4.90771e-05	38.2983
SmkCes	rs10182249	chr2	22741564	A	G	0.646123	-0.0136	0.002	1.61e-08	388313	8.45815e-05	32.8467
SmkCes	rs72781639	chr2	23981278	G	C	0.16004	0.0203	0.003	1.12e-09	367191	0.000110792	40.6862
SmkCes	rs56049603	chr3	49547810	G	C	0.202783	0.0159	0.003	8.42e-09	388313	8.17396e-05	31.743
SmkCes	rs6816088	chr4	35561769	C	T	0.153082	0.0217	0.003	3.24e-10	288485	0.0001221	35.228
SmkCes	rs4705014	chr5	156425305	A	G	0.661034	-0.0132	0.002	1.98e-08	388313	7.80832e-05	30.3229
SmkCes	rs1009181	chr6	26158765	C	T	0.33499	-0.013	0.002	3.71e-08	388313	7.52968e-05	29.2408
SmkCes	rs215600	chr7	32294030	A	G	0.667992	-0.0144	0.002	1.5e-09	388313	9.19761e-05	35.7186
SmkCes	rs71563618	chr7	115197750	G	A	0.084493	0.0207	0.004	6.91e-09	388313	6.62908e-05	25.7431
SmkCes	rs7807019	chr7	117903009	G	A	0.470179	0.0147	0.002	1e-10	388313	0.000107661	41.8103
SmkCes	rs11991338	chr8	9430954	A	G	0.170974	0.0182	0.003	2.31e-08	333791	9.39012e-05	31.3461
SmkCes	rs60749569	chr8	42747525	T	A	0.0805169	-0.0266	0.004	5.38e-10	355742	0.000104767	37.2737
SmkCes	rs10118570	chr9	125714185	A	G	0.647117	0.0144	0.002	1.48e-09	388313	9.4704e-05	36.7781
SmkCes	rs3025312	chr9	133594162	A	G	0.0477137	-0.0357	0.005	5.99e-11	388104	0.000115818	44.9545
SmkCes	rs113382419	chr9	133597897	A	C	0.0904573	0.0501	0.004	4.96e-41	388313	0.000413021	160.447
SmkCes	rs10993864	chr9	133621695	G	A	0.125249	0.0199	0.004	2.99e-08	388313	8.6775e-05	33.6986
SmkCes	rs3025382	chr9	133637199	A	G	0.120278	-0.0265	0.003	4.78e-15	388313	0.000148612	57.7162
SmkCes	rs2118362	chr11	16351537	C	T	0.286282	0.0153	0.003	2.19e-09	388313	9.56607e-05	37.1497
SmkCes	rs3950014	chr14	102603552	A	G	0.822068	0.0174	0.003	2.76e-08	355742	8.85707e-05	31.5109
SmkCes	rs2006281	chr14	103861395	T	C	0.534791	-0.0139	0.002	8.11e-10	388313	9.61373e-05	37.3347
SmkCes	rs591143	chr15	47355558	T	C	0.629225	-0.0144	0.002	5e-10	388312	9.67545e-05	37.5744
SmkCes	rs72740955	chr15	78557437	T	C	0.373757	0.0252	0.002	1.3e-25	388312	0.000297278	115.47
SmkCes	rs11671669	chr19	40818487	A	G	0.0447316	0.0352	0.006	3.99e-08	355742	0.00010589	37.6733
SmkCes	rs56113850	chr19	40847202	C	T	0.592445	-0.033	0.002	3.85e-47	388313	0.000525887	204.315
SmkCes	rs184589612	chr19	40906287	C	T	0.0159046	0.054	0.008	1.05e-10	388249	9.12804e-05	35.4426
SmkCes	rs10402271	chr19	44825957	G	T	0.34493	-0.0132	0.002	4.3e-08	388313	7.87402e-05	30.5781
SmkCes	rs11697662	chr20	63360653	T	C	0.804175	-0.0301	0.003	2.26e-25	378958	0.000285353	108.167
SmkCes	rs6089904	chr20	63386937	T	A	0.0377734	-0.049	0.006	1.59e-18	376072	0.000174536	65.6493
SmkCes	rs9607805	chr22	41458442	T	C	0.702783	0.0189	0.003	8.88e-14	388313	0.000149227	57.9553
CigDay	rs2355880	chr1	18413032	T	C	0.501988	-0.014	0.002	1.88e-08	324557	9.79985e-05	31.809
CigDay	rs6699355	chr1	34919004	T	C	0.877734	-0.0207	0.004	3.05e-08	322348	9.19685e-05	29.6484
CigDay	rs2133203	chr1	77508845	T	C	0.450298	-0.0162	0.003	2.42e-09	280416	0.000129923	36.4371
CigDay	rs34370696	chr1	166890815	T	C	0.175944	-0.0192	0.003	2.36e-08	324557	0.000106897	34.6975
CigDay	rs34973462	chr1	176024684	T	C	0.343936	0.0145	0.003	2.84e-08	324557	9.48833e-05	30.7978
CigDay	rs7599488	chr2	60491212	T	C	0.417495	0.0144	0.002	8.42e-09	326497	0.000100857	32.9326
CigDay	rs11686893	chr2	147737481	C	T	0.286282	0.0165	0.003	3.28e-10	326497	0.000111255	36.3282
CigDay	rs9881798	chr3	16805459	C	A	0.39165	0.0147	0.003	4.47e-09	326497	0.000102971	33.6231
CigDay	rs11928552	chr3	48702450	C	T	0.651093	-0.0166	0.003	2.71e-09	280613	0.000125198	35.1365
CigDay	rs11921010	chr3	85385110	C	T	0.601392	0.0141	0.003	2.33e-08	326497	9.53173e-05	31.1236
CigDay	rs9833437	chr3	89234719	T	C	0.558648	0.0169	0.003	2.37e-08	220217	0.00014084	31.0195
CigDay	rs2655008	chr3	136404933	T	A	0.730616	0.0161	0.003	1.78e-08	326497	0.000102033	33.3168
CigDay	rs7678019	chr4	2995467	A	G	0.378728	-0.018	0.003	9.6e-11	281992	0.00015247	43.0016
CigDay	rs11725618	chr4	66188051	C	T	0.313121	0.0181	0.003	5.71e-11	326497	0.000140922	46.0169
CigDay	rs6831786	chr4	67009830	A	C	0.558648	-0.0161	0.003	6.51e-10	300003	0.000127822	38.3516
CigDay	rs3796462	chr4	95187678	T	C	0.701789	-0.0147	0.003	3.11e-08	326497	9.04471e-05	29.5332
CigDay	rs11940430	chr4	98588302	A	T	0.654076	-0.0146	0.003	2.94e-08	326497	9.64594e-05	31.4966
CigDay	rs2060220	chr5	167147537	T	A	0.133201	0.0201	0.004	2.16e-08	326497	9.32928e-05	30.4625
CigDay	rs80292109	chr6	26236840	G	A	0.295229	-0.0194	0.003	1.24e-11	300003	0.000156618	46.9928
CigDay	rs12660603	chr6	97522873	C	T	0.0437376	-0.0303	0.006	4.24e-08	300003	7.67975e-05	23.0411
CigDay	rs215600	chr7	32294030	A	G	0.667992	-0.0225	0.003	2.81e-18	326497	0.000224551	73.3312
CigDay	rs7802341	chr7	74908852	A	T	0.746521	-0.0223	0.004	1.82e-08	167512	0.000188202	31.5316
CigDay	rs73229090	chr8	27584610	A	C	0.11332	0.0304	0.004	1.65e-14	326497	0.000185717	60.6468
CigDay	rs13254578	chr8	42690703	C	G	0.777336	0.0353	0.003	4.81e-33	326497	0.000431358	140.897
CigDay	rs806255	chr8	63706458	A	G	0.732604	-0.0197	0.003	5.53e-12	326497	0.00015205	49.6511
CigDay	rs1444026	chr8	136533583	G	T	0.446322	0.014	0.002	2.15e-08	326497	9.68705e-05	31.6308
CigDay	rs3025321	chr9	133600843	A	G	0.0457256	-0.0356	0.006	2.46e-09	326374	0.000110602	36.1014
CigDay	rs112270518	chr9	133606538	A	G	0.0924453	0.0344	0.004	6.01e-18	326497	0.000198566	64.8436
CigDay	rs3025383	chr9	133637247	C	T	0.180915	-0.0307	0.003	6.01e-22	326497	0.000279325	91.2238
CigDay	rs7933830	chr11	16355573	T	C	0.319085	0.0194	0.003	5.23e-13	326497	0.000163543	53.4048
CigDay	rs7944241	chr11	43673824	G	A	0.409543	-0.0156	0.003	4.59e-10	326497	0.000117697	38.4321
CigDay	rs17197116	chr11	46498752	C	T	0.084493	0.0298	0.005	4.52e-11	326497	0.000137387	44.8623
CigDay	rs7928017	chr11	113578040	A	C	0.407555	-0.0176	0.002	2.22e-12	326497	0.000149586	48.8462
CigDay	rs79250609	chr12	109551053	T	C	0.176938	-0.0189	0.003	7.93e-09	326497	0.000104042	33.9726
CigDay	rs8021229	chr14	103691241	T	C	0.296223	0.0176	0.003	2.14e-11	326497	0.000129154	42.1737
CigDay	rs1657936	chr15	56820815	T	C	0.781312	-0.0189	0.003	6.52e-10	326497	0.000122068	39.8596
CigDay	rs632811	chr15	58862851	G	A	0.349901	-0.0169	0.003	1.85e-09	281992	0.000129936	36.6453
CigDay	rs183315882	chr15	78303458	A	G	0.0159046	-0.0686	0.011	4.33e-10	272878	0.000147312	40.2038
CigDay	rs72738704	chr15	78427490	C	G	0.370775	0.0863	0.003	5.81e-235	326497	0.00347511	1138.56
CigDay	rs72740960	chr15	78559382	G	A	0.0218688	0.0734	0.009	7.33e-18	325689	0.000230486	75.0835
CigDay	rs146658341	chr15	78696883	G	T	0.0149105	0.0681	0.011	8.26e-10	325479	0.000136236	44.3478
CigDay	rs62012628	chr15	78777658	T	C	0.28827	-0.0254	0.003	8.46e-21	326497	0.000264735	86.4577
CigDay	rs79409323	chr15	78872294	C	T	0.0228628	-0.0616	0.007	5.44e-17	325812	0.000169542	55.2477
CigDay	rs11076320	chr16	52063640	A	C	0.632207	-0.0164	0.003	1.06e-10	324557	0.000125078	40.5997
CigDay	rs669696	chr16	69592233	A	C	0.423459	-0.0194	0.003	1.69e-11	246711	0.00018377	45.3461
CigDay	rs112178027	chr17	29236995	T	C	0.181909	0.0205	0.003	8.02e-10	326497	0.000125082	40.8436
CigDay	rs7240481	chr18	55431501	A	G	0.710736	-0.0153	0.003	2.41e-08	326497	9.62533e-05	31.4292
CigDay	rs8098032	chr18	55572071	C	T	0.175944	-0.0181	0.003	2.73e-08	326497	9.49988e-05	31.0196
CigDay	rs72976960	chr19	4029786	G	A	0.184891	-0.0207	0.003	1.46e-09	319050	0.000129152	41.2111
CigDay	rs2542278	chr19	31394432	C	T	0.658052	-0.015	0.003	3.46e-09	326497	0.000101259	33.0638
CigDay	rs146879495	chr19	40551030	C	G	0.0159046	0.0413	0.007	9.67e-09	325689	5.33937e-05	17.3906
CigDay	rs147893869	chr19	40815169	G	C	0.0248509	-0.0949	0.008	3.66e-33	325689	0.000436491	142.222
CigDay	rs11671669	chr19	40818487	A	G	0.0447316	-0.0876	0.007	4.87e-35	299318	0.00065581	196.423
CigDay	rs7246742	chr19	40839490	G	T	0.146123	-0.0256	0.004	1.12e-12	326497	0.00016354	53.4037
CigDay	rs56113850	chr19	40847202	C	T	0.592445	0.0622	0.002	1.36e-137	326497	0.00186829	611.13
CigDay	rs55870512	chr19	41055030	G	C	0.219682	0.017	0.003	1.14e-08	326497	9.90818e-05	32.3529
CigDay	rs6078372	chr20	11879643	A	G	0.420477	0.0153	0.003	1.22e-09	326497	0.000114084	37.2522
CigDay	rs1737894	chr20	32466899	G	C	0.377734	0.0192	0.003	1.69e-14	326497	0.000173298	56.5909
CigDay	rs2273500	chr20	63355597	C	T	0.146123	0.035	0.003	7.09e-24	320237	0.000305689	97.9223
CigDay	rs145104523	chr21	39272184	T	C	0.125249	0.0212	0.004	1.09e-08	326497	9.84828e-05	32.1573
SmoIndex	rs4949465	chr1	32178489	T	C	0.87	-0.017	0.003	1.7e-08	462690	6.54e-05	30.2487
SmoIndex	rs549845	chr1	44076469	G	A	0.301	0.016	0.002	8.3e-14	462690	0.000107724	49.8481
SmoIndex	rs1933270	chr1	49977965	T	G	0.364	0.013	0.002	1.5e-10	462690	7.82e-05	36.2074
SmoIndex	rs7528604	chr1	66407352	G	A	0.566	0.014	0.002	5.7e-12	462690	9.63e-05	44.5577
SmoIndex	rs11210229	chr1	73860028	A	G	0.384	0.017	0.002	2e-16	462690	0.000136722	63.2685
SmoIndex	rs7553348	chr1	75005067	G	A	0.438	0.014	0.002	5.2e-12	462690	9.65e-05	44.6505
SmoIndex	rs1931263	chr1	96175101	G	T	0.51	-0.011	0.002	4e-08	462690	6.05e-05	27.9831
SmoIndex	rs7519626	chr1	99514554	C	T	0.324	0.012	0.002	1.2e-08	462690	6.31e-05	29.1877
SmoIndex	rs9435340	chr1	107593201	T	A	0.344	0.012	0.002	1.2e-08	462690	6.5e-05	30.0726
SmoIndex	rs10918701	chr1	162090536	G	A	0.372	0.012	0.002	2.1e-08	462690	6.73e-05	31.1324
SmoIndex	rs2867112	chr2	651349	T	G	0.835	0.021	0.003	4.8e-15	462690	0.000121518	56.2315
SmoIndex	rs6741228	chr2	22548774	T	C	0.433	0.011	0.002	1.6e-08	462690	5.94e-05	27.4916
SmoIndex	rs62135536	chr2	44326028	C	T	0.968	0.035	0.006	8e-10	462690	7.59e-05	35.1166
SmoIndex	rs7569203	chr2	45154418	A	C	0.689	-0.016	0.002	7.4e-13	462690	0.000109711	50.7675
SmoIndex	rs13016665	chr2	57995348	C	A	0.577	-0.012	0.002	1.8e-09	462690	7.03e-05	32.5258
SmoIndex	rs4671357	chr2	60136176	T	C	0.519	-0.014	0.002	1.1e-11	462690	9.79e-05	45.2824
SmoIndex	rs359243	chr2	60475509	T	C	0.393	-0.013	0.002	9.5e-10	462690	8.06e-05	37.3097
SmoIndex	rs62155874	chr2	105973094	A	G	0.873	-0.024	0.003	5.2e-16	462690	0.000127723	59.1036
SmoIndex	rs3811038	chr2	113240183	T	C	0.724	-0.014	0.002	8.9e-10	462690	7.83e-05	36.2457
SmoIndex	rs2890772	chr2	146175106	G	T	0.413	-0.02	0.002	2.1e-22	462690	0.000193945	89.7533
SmoIndex	rs62175972	chr2	161362830	T	C	0.966	0.031	0.006	1.7e-08	462690	6.31e-05	29.2096
SmoIndex	rs13009008	chr2	174043233	A	G	0.328	0.012	0.002	4.6e-09	462690	6.35e-05	29.3732
SmoIndex	rs4473348	chr2	182073742	A	T	0.25	-0.015	0.002	6.4e-11	462690	8.44e-05	39.0426
SmoIndex	rs12623702	chr2	202885506	A	G	0.613	-0.014	0.002	7.7e-12	462690	9.3e-05	43.0315
SmoIndex	rs6779302	chr3	16859710	G	T	0.633	-0.013	0.002	1.2e-09	462690	7.85e-05	36.3336
SmoIndex	rs6778080	chr3	49317338	T	C	0.267	0.016	0.002	1.3e-12	462690	0.000100204	46.3678
SmoIndex	rs421983	chr3	84892866	T	C	0.519	0.013	0.002	3.3e-10	462690	8.44e-05	39.044
SmoIndex	rs326341	chr3	107811142	G	A	0.525	0.014	0.002	1.2e-11	462690	9.78e-05	45.2345
SmoIndex	rs73220544	chr3	131074511	A	C	0.842	-0.016	0.003	1.5e-08	462690	6.81e-05	31.5179
SmoIndex	rs9842947	chr3	157412246	C	T	0.326	-0.013	0.002	3.1e-09	462690	7.43e-05	34.3649
SmoIndex	rs624833	chr4	2881256	T	G	0.695	0.013	0.002	6.6e-10	462690	7.16e-05	33.1528
SmoIndex	rs61796681	chr4	23678196	A	T	0.912	-0.019	0.004	4.2e-08	462690	5.79e-05	26.8119
SmoIndex	rs317021	chr4	35418368	T	A	0.814	-0.017	0.003	1.1e-10	462690	8.75e-05	40.4941
SmoIndex	rs72678864	chr4	112422145	G	A	0.829	0.018	0.003	1.6e-11	462690	9.19e-05	42.5063
SmoIndex	rs17576594	chr4	147952241	G	A	0.724	0.016	0.002	1.7e-12	462690	0.00010231	47.3424
SmoIndex	rs11948770	chr5	13246336	T	C	0.768	-0.015	0.002	4.9e-10	462690	8.02e-05	37.1009
SmoIndex	rs71627581	chr5	43161351	G	A	0.889	0.019	0.003	1.6e-09	462690	7.12e-05	32.9671
SmoIndex	rs10052591	chr5	50812738	T	C	0.573	0.012	0.002	2.1e-09	462690	7.05e-05	32.6057
SmoIndex	rs2080870	chr5	60388313	A	T	0.258	0.012	0.002	4.9e-08	462690	5.51e-05	25.511
SmoIndex	rs4571506	chr5	87756918	C	T	0.54	0.011	0.002	1.5e-08	462690	6.01e-05	27.8151
SmoIndex	rs4957528	chr5	106420589	A	C	0.208	-0.015	0.002	4.2e-09	462690	7.41e-05	34.3022
SmoIndex	rs329120	chr5	133861756	C	T	0.581	0.014	0.002	6.3e-12	462690	9.54e-05	44.1576
SmoIndex	rs986391	chr5	166993972	G	A	0.367	0.016	0.002	9.4e-15	462690	0.000118943	55.0402
SmoIndex	rs13153393	chr5	167604213	A	G	0.884	-0.02	0.003	2.5e-10	462690	8.2e-05	37.9598
SmoIndex	rs245774	chr5	170530930	A	G	0.272	-0.013	0.002	7.4e-09	462690	6.69e-05	30.9695
SmoIndex	rs6935954	chr6	26255451	A	G	0.421	0.014	0.002	8.2e-12	462690	9.56e-05	44.2157
SmoIndex	rs2254710	chr6	37477000	C	A	0.236	0.013	0.002	3.5e-08	462690	6.09e-05	28.1992
SmoIndex	rs2894808	chr6	52861990	T	A	0.922	-0.022	0.004	3.5e-09	462690	6.96e-05	32.2121
SmoIndex	rs12202536	chr6	67475273	A	G	0.513	-0.012	0.002	2.8e-09	462690	7.2e-05	33.2934
SmoIndex	rs7766610	chr6	111707821	C	A	0.183	0.018	0.003	2.2e-12	462690	9.69e-05	44.831
SmoIndex	rs1922018	chr7	3560401	C	T	0.364	0.014	0.002	3e-12	462690	9.07e-05	41.9925
SmoIndex	rs10226228	chr7	32315613	A	G	0.63	-0.016	0.002	2e-15	462690	0.000119347	55.2271
SmoIndex	rs11768481	chr7	96629103	C	A	0.666	0.013	0.002	9.9e-10	462690	7.52e-05	34.7903
SmoIndex	rs6962772	chr7	99081730	A	G	0.846	0.016	0.003	7.8e-09	462690	6.67e-05	30.8659
SmoIndex	rs10282292	chr7	111092478	C	T	0.362	0.013	0.002	5.9e-10	462690	7.81e-05	36.1217
SmoIndex	rs7807019	chr7	117543063	A	G	0.54	-0.015	0.002	6.7e-14	462690	0.00011178	51.725
SmoIndex	rs6957896	chr7	132309592	C	T	0.503	-0.011	0.002	4.5e-08	462690	6.05e-05	27.9933
SmoIndex	rs4731925	chr7	132664757	C	T	0.316	-0.012	0.002	2.6e-08	462690	6.22e-05	28.8039
SmoIndex	rs35169606	chr8	9604066	T	G	0.612	0.013	0.002	1.2e-09	462690	8.03e-05	37.1384
SmoIndex	rs11783093	chr8	27425349	C	T	0.839	0.023	0.003	1.2e-16	462690	0.000142914	66.1339
SmoIndex	rs2062882	chr8	91839576	G	A	0.587	-0.012	0.002	1.1e-08	462690	6.98e-05	32.3072
SmoIndex	rs72674867	chr8	95578201	A	T	0.765	0.013	0.002	3.8e-08	462690	6.08e-05	28.1165
SmoIndex	rs4543592	chr9	3014254	T	C	0.52	-0.012	0.002	4.5e-10	462690	7.19e-05	33.2626
SmoIndex	rs7039819	chr9	82430418	G	A	0.427	0.013	0.002	5.1e-10	462690	8.27e-05	38.2669
SmoIndex	rs1246265	chr9	86761745	T	C	0.305	-0.013	0.002	4.2e-09	462690	7.16e-05	33.1528
SmoIndex	rs1221148	chr9	122046875	C	G	0.587	0.013	0.002	7.3e-11	462690	8.19e-05	37.9165
SmoIndex	rs13296519	chr9	128471924	G	T	0.606	-0.014	0.002	8.1e-12	462690	9.36e-05	43.3096
SmoIndex	rs113382419	chr9	136463019	C	A	0.889	-0.041	0.003	3e-37	462690	0.000331759	153.552
SmoIndex	rs11255908	chr10	8802912	T	G	0.743	-0.015	0.002	2.3e-10	462690	8.59e-05	39.7612
SmoIndex	rs2675638	chr10	63576286	G	A	0.581	0.012	0.002	1.3e-09	462690	7.01e-05	32.4415
SmoIndex	rs10823968	chr10	74738269	A	T	0.633	0.012	0.002	2.1e-08	462690	6.69e-05	30.9585
SmoIndex	rs17553262	chr10	92912773	A	C	0.885	-0.018	0.003	5.3e-09	462690	6.6e-05	30.5164
SmoIndex	rs7077678	chr10	104438565	C	T	0.623	0.012	0.002	2.6e-09	462690	6.76e-05	31.2997
SmoIndex	rs12244388	chr10	104640052	G	A	0.661	-0.019	0.002	1.4e-19	462690	0.000161785	74.8681
SmoIndex	rs3896224	chr10	106467853	A	G	0.585	0.014	0.002	1.1e-11	462690	9.52e-05	44.0372
SmoIndex	rs34866095	chr11	16377356	A	G	0.686	-0.012	0.002	1.2e-08	462690	6.2e-05	28.7053
SmoIndex	rs75742406	chr11	17070365	G	A	0.739	0.014	0.002	1.3e-09	462690	7.56e-05	34.9858
SmoIndex	rs17309874	chr11	27667236	G	A	0.74	-0.016	0.002	9.7e-13	462690	9.85e-05	45.5833
SmoIndex	rs4391802	chr11	28674592	A	G	0.707	0.015	0.002	1.4e-11	462690	9.32e-05	43.1348
SmoIndex	rs112282219	chr11	46632809	G	A	0.959	-0.033	0.005	3.8e-11	462690	8.56e-05	39.6265
SmoIndex	rs9919670	chr11	112877304	G	A	0.612	-0.022	0.002	7.6e-27	462690	0.000229857	106.377
SmoIndex	rs74086911	chr12	50015942	G	A	0.925	0.021	0.004	2.1e-08	462690	6.12e-05	28.313
SmoIndex	rs7297175	chr12	56473808	T	C	0.431	-0.012	0.002	6.6e-09	462690	7.06e-05	32.6814
SmoIndex	rs10879871	chr12	75380511	T	G	0.343	-0.014	0.002	5e-11	462690	8.83e-05	40.8764
SmoIndex	rs12831617	chr12	84758368	C	T	0.764	-0.013	0.002	1.9e-08	462690	6.09e-05	28.1992
SmoIndex	rs6562474	chr13	67332812	C	G	0.651	0.012	0.002	1e-08	462690	6.54e-05	30.2772
SmoIndex	rs7333559	chr13	100546450	G	A	0.212	0.015	0.002	3.2e-10	462690	7.52e-05	34.7853
SmoIndex	rs860326	chr14	57342912	C	T	0.428	0.012	0.002	2.7e-09	462690	7.05e-05	32.625
SmoIndex	rs7155595	chr14	77502546	A	C	0.674	-0.013	0.002	2.5e-09	462690	7.43e-05	34.3649
SmoIndex	rs3742365	chr14	104198251	T	C	0.595	-0.016	0.002	2.5e-14	462690	0.000123379	57.0931
SmoIndex	rs35175834	chr15	47680815	G	A	0.788	-0.024	0.002	4.6e-22	462690	0.000192449	89.0608
SmoIndex	rs28485305	chr15	74044197	C	T	0.631	0.012	0.002	2.6e-08	462690	6.71e-05	31.0288
SmoIndex	rs8042849	chr15	78817929	T	C	0.342	0.028	0.002	1.8e-39	462690	0.000352856	163.32
SmoIndex	rs8042134	chr15	97514404	T	G	0.541	-0.014	0.002	1.3e-12	462690	9.73e-05	45.0429
SmoIndex	rs6598539	chr15	99204483	T	C	0.489	-0.012	0.002	4.5e-09	462690	7.2e-05	33.2998
SmoIndex	rs11861214	chr16	746611	G	T	0.784	0.014	0.002	2e-08	462690	6.64e-05	30.7166
SmoIndex	rs12708665	chr16	24728227	A	G	0.285	-0.013	0.002	3.5e-09	462690	6.89e-05	31.8703
SmoIndex	rs57611503	chr16	31165795	G	A	0.485	0.011	0.002	4e-08	462690	6.04e-05	27.9691
SmoIndex	rs889398	chr16	69556715	C	T	0.588	0.013	0.002	6.3e-11	462690	8.19e-05	37.8892
SmoIndex	rs60952428	chr16	75640521	T	C	0.909	0.019	0.003	3e-08	462690	5.97e-05	27.6348
SmoIndex	rs1050847	chr16	87443734	C	T	0.426	0.011	0.002	1.4e-08	462690	5.92e-05	27.3811
SmoIndex	rs369230	chr16	89645437	G	T	0.308	-0.013	0.002	1.8e-09	462690	7.2e-05	33.3344
SmoIndex	rs8614	chr17	27588806	C	A	0.817	-0.017	0.003	1.8e-10	462690	8.64e-05	39.9877
SmoIndex	rs732083	chr17	37834367	G	A	0.333	0.012	0.002	1.5e-08	462690	6.4e-05	29.5991
SmoIndex	rs9904288	chr17	47031973	T	C	0.708	0.012	0.002	3.1e-08	462690	5.95e-05	27.5501
SmoIndex	rs67596067	chr17	50333733	G	A	0.649	-0.013	0.002	1.2e-09	462690	7.7e-05	35.6279
SmoIndex	rs12967855	chr18	35138245	A	G	0.331	0.012	0.002	3.1e-08	462690	6.38e-05	29.5095
SmoIndex	rs62098013	chr18	50863861	G	A	0.64	-0.012	0.002	4.1e-09	462690	6.64e-05	30.7038
SmoIndex	rs71367545	chr18	77576337	G	A	0.791	-0.015	0.002	1.4e-09	462690	7.44e-05	34.4236
SmoIndex	rs76608582	chr19	4474725	C	A	0.953	0.031	0.005	3.2e-10	462690	8.61e-05	39.8355
SmoIndex	rs35343344	chr19	18471610	C	A	0.733	0.013	0.002	8.8e-09	462690	6.62e-05	30.609
SmoIndex	rs4814873	chr20	19616429	C	T	0.767	0.014	0.002	2.9e-09	462690	7.01e-05	32.4157
SmoIndex	rs6119897	chr20	31145415	G	A	0.762	-0.018	0.002	3.6e-15	462690	0.000117519	54.3809
SmoIndex	rs12481282	chr20	44761377	G	C	0.722	-0.013	0.002	7.8e-09	462690	6.78e-05	31.3918
SmoIndex	rs348809	chr20	59032097	A	G	0.348	-0.012	0.002	1.3e-08	462690	6.53e-05	30.2368
SmoIndex	rs6011779	chr20	61984317	C	T	0.191	0.028	0.003	2.3e-27	462690	0.000242286	112.13
SmoIndex	rs147412694	chr21	40702786	G	A	0.85	-0.017	0.003	2.9e-09	462690	7.37e-05	34.1003
SmoIndex	rs2838834	chr21	46665208	C	T	0.699	-0.013	0.002	6.3e-10	462690	7.11e-05	32.9063
SmoIndex	rs136233	chr22	31212410	A	G	0.809	-0.014	0.003	1.8e-08	462690	6.06e-05	28.0274
SmoIndex	rs202645	chr22	41798520	A	G	0.203	-0.015	0.002	3.9e-09	462690	7.28e-05	33.6889

## Sheet: Table S2
Table S2. Statistically significant CpGs in relation to current vs. never smoking status at P<1E-07 (Joehanes et al).
CpG site	Locus	Strand	Gene	Beta	SE	Z value	P value
cg16526047	1:949893-949893	F	ISG15	-0.0131102	0.00159014	-8.24469	1.65594e-16
cg11405655	1:999599-999599	F	-	-0.014032	0.00198817	-7.05774	1.69228e-12
cg24807889	1:1135955-1135955	R	-	-0.00943891	0.00117365	-8.04233	8.81469e-16
cg23867494	1:1150322-1150322	R	TNFRSF4	-0.00639849	0.00096757	-6.61295	3.76739e-11
cg21815220	1:1150410-1150410	F	TNFRSF4	-0.00930852	0.00133879	-6.95294	3.57741e-12
cg17084044	1:1150416-1150416	F	TNFRSF4	-0.0101396	0.0013221	-7.66929	1.72947e-14
cg27185793	1:1238797-1238797	R	ACAP3	0.00418302	0.000718643	5.82072	5.85956e-09
cg14488957	1:1244644-1244644	F	ACAP3;PUSL1	-0.00275764	0.000511296	-5.39343	6.91235e-08
cg06085743	1:1245014-1245014	F	PUSL1	-0.00871324	0.00163035	-5.34439	9.0721e-08
cg13897348	1:1549699-1549699	F	MIB2	-0.00982159	0.00127555	-7.69987	1.36208e-14
cg09182189	1:1709203-1709203	R	NADK	-0.010367	0.00111898	-9.26471	1.95606e-20
cg22962923	1:1839959-1839959	R	-	-0.0050769	0.000902098	-5.62787	1.82444e-08
cg24842354	1:2004057-2004057	R	PRKCZ	-0.00521146	0.000900721	-5.78588	7.21321e-09
cg18397998	1:2125243-2125243	R	C1orf86;LOC100128003	-0.00308749	0.000542513	-5.69108	1.26235e-08
cg27528222	1:2138953-2138953	F	C1orf86	-0.00419298	0.000760505	-5.51342	3.51933e-08
cg24518098	1:2146288-2146288	R	-	-0.01274	0.00194967	-6.53443	6.38517e-11
cg01979157	1:2161013-2161013	F	SKI	-0.00812119	0.00127951	-6.3471	2.19408e-10
cg05603985	1:2161049-2161049	F	SKI	-0.012217	0.000883589	-13.8266	1.76091e-43
cg09469355	1:2161886-2161886	R	SKI	-0.0166288	0.00162431	-10.2375	1.34691e-24
cg08884752	1:2162001-2162001	R	SKI	-0.0171215	0.00254516	-6.7271	1.73079e-11
cg08640824	1:2162506-2162506	R	SKI	-0.0103291	0.00164137	-6.293	3.11386e-10
cg01787285	1:2162682-2162682	R	SKI	-0.00654327	0.00118276	-5.53222	3.16199e-08
cg03466562	1:2220317-2220317	F	SKI	-0.00460306	0.000754923	-6.09739	1.07814e-09
cg15935121	1:2230601-2230601	F	SKI	0.00683658	0.00116164	5.88528	3.97373e-09
cg23928726	1:2344998-2344998	F	PEX10	-0.00975623	0.00183145	-5.32705	9.98228e-08
cg24439334	1:2345374-2345374	F	PEX10	-0.00758285	0.00134129	-5.65338	1.5732e-08
cg20136951	1:2345400-2345400	F	PEX10	-0.00581371	0.00099864	-5.82163	5.82762e-09
cg20823695	1:2345410-2345410	F	PEX10	-0.00798003	0.00146331	-5.45341	4.9414e-08
cg06866616	1:2455264-2455264	R	PANK4	-0.00662626	0.00114739	-5.77505	7.69293e-09
cg00205605	1:2516401-2516401	R	-	-0.00748674	0.00137881	-5.42987	5.63951e-08
cg06853416	1:2778841-2778841	R	-	-0.0192322	0.00338533	-5.68105	1.33869e-08
cg21691065	1:2804835-2804835	R	-	0.00548461	0.000924057	5.93536	2.93203e-09
cg19802390	1:2840177-2840177	R	-	0.010862	0.00174288	6.23222	4.59865e-10
cg25618424	1:2989307-2989307	R	PRDM16	-0.0103118	0.00147222	-7.00427	2.4827e-12
cg12297125	1:2996522-2996522	F	PRDM16	-0.0151694	0.00282598	-5.36783	7.96899e-08
cg00806481	1:2996650-2996650	F	PRDM16	-0.0116118	0.00200974	-5.77778	7.56933e-09
cg04134748	1:3052175-3052175	F	PRDM16	0.0138479	0.00233644	5.92694	3.08626e-09
cg22510139	1:3058822-3058822	F	PRDM16	-0.0143948	0.00263307	-5.46694	4.57873e-08
cg10493186	1:3134756-3134756	R	PRDM16	0.00849391	0.00156404	5.43076	5.61141e-08
cg03126058	1:3282757-3282757	F	PRDM16	-0.00848986	0.00156447	-5.42666	5.74189e-08
cg22400959	1:3458577-3458577	F	MEGF6	0.00872444	0.00159611	5.46606	4.60159e-08
cg27055894	1:3590920-3590920	R	TP73	-0.00510276	0.000776656	-6.57016	5.02597e-11
cg26055950	1:3600852-3600852	R	TP73	-0.0137055	0.0019014	-7.20807	5.67497e-13
cg17471939	1:3600879-3600879	R	TP73	-0.0165985	0.00290087	-5.72192	1.05329e-08
cg26105278	1:3624054-3624054	R	TP73	-0.007654	0.00109977	-6.95965	3.4111e-12
cg13057898	1:3703894-3703894	R	LRRC47	-0.00721235	0.00135065	-5.33993	9.29845e-08
cg01020987	1:3816166-3816166	F	C1orf174;LOC100133612	-0.00980691	0.00147893	-6.63109	3.3322e-11
cg13209388	1:6355060-6355060	F	ACOT7	0.0105758	0.00191831	5.5131	3.52562e-08
cg24050109	1:6501240-6501240	F	ESPN	0.00642526	0.00120384	5.33733	9.4327e-08
cg23972860	1:7395024-7395024	F	CAMTA1	0.00881162	0.00148882	5.91852	3.24857e-09
cg00423486	1:8491132-8491132	R	RERE	0.00554151	0.000889387	6.2307	4.6435e-10
cg18785742	1:9318091-9318091	R	H6PD	0.0040521	0.000704634	5.75064	8.89085e-09
cg09256832	1:9382878-9382878	R	SPSB1	0.00792176	0.0010297	7.69329	1.43399e-14
cg01437439	1:9383245-9383245	R	SPSB1	0.00370195	0.00053785	6.88286	5.86614e-12
cg16295156	1:9466328-9466328	R	-	-0.00944947	0.000964038	-9.80197	1.1041e-22
cg12547807	1:9473751-9473751	F	-	-0.0169891	0.00223201	-7.61159	2.70736e-14
cg25593631	1:9687880-9687880	F	-	-0.0150227	0.00162503	-9.24459	2.36134e-20
cg05341549	1:9774742-9774742	R	PIK3CD	-0.00544678	0.000810207	-6.7227	1.78385e-11
cg03986322	1:9789699-9789699	R	CLSTN1	-0.00589695	0.00107894	-5.46549	4.6163e-08
cg08806699	1:10057970-10057970	R	RBP7	0.00462804	0.000826919	5.59673	2.18437e-08
cg04885881	1:11123118-11123118	F	-	-0.0424446	0.00555468	-7.64122	2.15166e-14
cg05228408	1:11865352-11865352	R	CLCN6;MTHFR	-0.00852631	0.00137953	-6.18061	6.38543e-10
cg05396397	1:11908164-11908164	R	NPPA	0.0163636	0.00272312	6.00913	1.86518e-09
cg06193043	1:11908199-11908199	F	NPPA	0.016792	0.00229594	7.31376	2.59761e-13
cg14194983	1:11908298-11908298	F	NPPA	0.00972712	0.00152884	6.36244	1.98576e-10
cg09872491	1:11959141-11959141	F	-	0.00336669	0.000623362	5.40086	6.63217e-08
cg19940644	1:12112386-12112386	F	-	-0.0253541	0.00360274	-7.03744	1.95807e-12
cg22428027	1:12128827-12128827	F	TNFRSF8	-0.0069306	0.00122124	-5.67505	1.38651e-08
cg21393163	1:12217629-12217629	R	-	-0.0136074	0.00171855	-7.91795	2.41452e-15
cg09557991	1:12227927-12227927	R	TNFRSF1B	-0.00677236	0.00118189	-5.73011	1.00366e-08
cg16047567	1:12664243-12664243	R	DHRS3	-0.0214104	0.00203786	-10.5063	8.07602e-26
cg11178863	1:13839785-13839785	R	-	0.00437813	0.000799128	5.47863	4.28636e-08
cg07180646	1:15481541-15481541	R	TMEM51	-0.0226796	0.00336203	-6.74581	1.52176e-11
cg09069072	1:15482753-15482753	R	TMEM51	-0.0309108	0.00437173	-7.07062	1.54249e-12
cg21913886	1:15485346-15485346	F	TMEM51	-0.0149745	0.0023933	-6.25683	3.92872e-10
cg04211179	1:16301562-16301562	R	ZBTB17	-0.0103906	0.00127225	-8.16709	3.1591e-16
cg02998240	1:16508668-16508668	R	-	-0.025385	0.00466359	-5.44324	5.23215e-08
cg12856965	1:17284740-17284740	R	CROCC	-0.0151429	0.00232581	-6.5108	7.47502e-11
cg09012001	1:19250279-19250279	R	IFFO2	0.00677346	0.0010443	6.4861	8.80857e-11
cg07312601	1:19583887-19583887	R	MRTO4	-0.00716222	0.00123733	-5.78847	7.10314e-09
cg16694480	1:19732786-19732786	R	CAPZB	0.00958413	0.00171609	5.58486	2.33882e-08
cg11962640	1:19764686-19764686	R	CAPZB	-0.00500457	0.000686178	-7.2934	3.02226e-13
cg19713429	1:19810690-19810690	F	CAPZB	-0.0195984	0.00282622	-6.93451	4.0764e-12
cg05051464	1:19811322-19811322	F	CAPZB	-0.00463278	0.000761401	-6.08454	1.16825e-09
cg01693305	1:19813311-19813311	F	CAPZB	-0.00528557	0.00099058	-5.33583	9.51067e-08
cg17850498	1:21565755-21565755	R	ECE1	0.00303323	0.000567151	5.34819	8.88397e-08
cg26348226	1:21617442-21617442	R	ECE1	-0.0100926	0.00183498	-5.50011	3.79546e-08
cg16416158	1:21652298-21652298	R	ECE1	-0.00779443	0.00112541	-6.92584	4.33387e-12
cg01015663	1:23729692-23729692	F	TCEA3	-0.0130715	0.00160012	-8.16903	3.10869e-16
cg22014430	1:24077973-24077973	F	TCEB3	-0.00519366	0.000847004	-6.1318	8.68907e-10
cg22341848	1:24106359-24106359	F	C1orf128	-0.00421132	0.000769714	-5.47129	4.46776e-08
cg03611151	1:24229581-24229581	R	CNR2	0.00652516	0.00118437	5.5094	3.60056e-08
cg07967717	1:24229682-24229682	F	CNR2	0.0115977	0.00209358	5.53966	3.03067e-08
cg26856289	1:24307516-24307516	F	SFRS13A	-0.0162795	0.00132305	-12.3045	8.57054e-35
cg22499893	1:24307535-24307535	R	SFRS13A	-0.0132577	0.00177735	-7.45926	8.70127e-14
cg00917251	1:24829987-24829987	R	RCAN3	-0.00641714	0.0011032	-5.81685	5.99668e-09
cg04095045	1:24882199-24882199	F	C1orf130	0.00370231	0.000585709	6.32106	2.59771e-10
cg15963463	1:25253237-25253237	F	RUNX3	-0.00870258	0.00159948	-5.44087	5.30196e-08
cg10951873	1:25254746-25254746	R	RUNX3	-0.00716498	0.000963357	-7.43751	1.02597e-13
cg24019564	1:25257566-25257566	R	RUNX3	-0.0055657	0.00103366	-5.38444	7.26702e-08
cg10993442	1:25257587-25257587	R	RUNX3	-0.00533719	0.000886753	-6.01881	1.75708e-09
cg20695936	1:25257624-25257624	F	RUNX3	-0.00382717	0.000663489	-5.76825	8.00991e-09
cg27537125	1:25349681-25349681	F	-	-0.0190432	0.00210284	-9.05593	1.35409e-19
cg12421513	1:25599066-25599066	F	RHD	0.00418272	0.000766478	5.45706	4.84071e-08
cg02931644	1:25747376-25747376	F	RHCE	0.00755855	0.00130573	5.78874	7.09152e-09
cg03519967	1:26010346-26010346	F	MAN1C1	0.00980282	0.00161055	6.08663	1.15313e-09
cg07352544	1:26126233-26126233	F	SEPN1	0.00427438	0.000731663	5.84201	5.15733e-09
cg13876650	1:26146005-26146005	F	FAM54B	-0.00675666	0.000963935	-7.00946	2.39242e-12
cg05389935	1:26610757-26610757	R	UBXN11	-0.00744129	0.000849846	-8.75605	2.0222e-18
cg04079139	1:26735245-26735245	R	-	0.00362594	0.000637719	5.68579	1.30211e-08
cg13092108	1:26857284-26857284	R	RPS6KA1	-0.00891083	0.0016394	-5.43543	5.46637e-08
cg13867915	1:27050039-27050039	F	ARID1A	0.00377356	0.000498875	7.56413	3.90481e-14
cg22042546	1:27050491-27050491	R	ARID1A	0.00755438	0.00135791	5.56322	2.64835e-08
cg09588020	1:27755803-27755803	F	WASF2	-0.00790346	0.00130439	-6.05913	1.36861e-09
cg03937290	1:27852711-27852711	F	-	-0.00336975	0.000598677	-5.62866	1.81615e-08
cg07742396	1:27853060-27853060	F	-	-0.0137982	0.00215826	-6.39319	1.62457e-10
cg06827976	1:27950589-27950589	F	FGR	0.00340586	0.000492499	6.91547	4.66317e-12
cg26070757	1:31402242-31402242	R	-	0.00507095	0.000853794	5.93932	2.86209e-09
cg21929761	1:32250675-32250675	F	-	-0.00773347	0.00118118	-6.54725	5.86058e-11
cg26219182	1:32687590-32687590	F	EIF3I;C1orf91	-0.00380456	0.000616402	-6.17221	6.7341e-10
cg15482893	1:32837667-32837667	R	BSDC1	0.0121568	0.00192022	6.33093	2.43691e-10
cg15059804	1:33766318-33766318	R	ZNF362	0.0175101	0.00262469	6.67128	2.53582e-11
cg04411044	1:36191660-36191660	R	-	-0.013998	0.00232762	-6.01386	1.81155e-09
cg09874754	1:36574629-36574629	R	-	0.00529968	0.000966694	5.48227	4.19902e-08
cg17139085	1:36787356-36787356	R	-	-0.0185447	0.00251213	-7.38206	1.55864e-13
cg23672278	1:36787678-36787678	R	FAM176B	-0.00901624	0.00146343	-6.16103	7.22743e-10
cg22721579	1:36787932-36787932	R	FAM176B	-0.0160161	0.00203341	-7.87646	3.36773e-15
cg14523574	1:36948570-36948570	R	CSF3R	0.00576045	0.00107401	5.36348	8.16315e-08
cg23715749	1:37413867-37413867	F	GRIK3	-0.00971731	0.00161977	-5.99917	1.98323e-09
cg19872095	1:37941263-37941263	F	ZC3H12A	-0.00779282	0.00103996	-7.49342	6.71031e-14
cg01937809	1:37941854-37941854	R	ZC3H12A	-0.016024	0.00166215	-9.64053	5.39067e-22
cg10944802	1:38506462-38506462	R	-	0.00733704	0.00116425	6.30196	2.93905e-10
cg12622182	1:38513641-38513641	F	POU3F1	-0.00971757	0.00156904	-6.19333	5.89053e-10
cg14656441	1:39500070-39500070	R	NDUFS5	0.0162194	0.00182302	8.89699	5.73824e-19
cg01858866	1:40040016-40040016	R	PABPC4	-0.00954248	0.00172451	-5.53345	3.13994e-08
cg24142464	1:40040489-40040489	R	PABPC4	-0.00696963	0.00116118	-6.00221	1.94652e-09
cg06803614	1:40133581-40133581	F	NT5C1A	-0.00879514	0.000976521	-9.00661	2.12533e-19
cg01763916	1:40849202-40849202	F	SMAP2	-0.0227047	0.00418931	-5.41967	5.97084e-08
cg11674448	1:41711766-41711766	R	-	0.00935792	0.00144652	6.46925	9.84913e-11
cg01715384	1:41853403-41853403	R	-	0.00527968	0.000874734	6.03576	1.58216e-09
cg16736826	1:41951512-41951512	R	EDN2	-0.00842351	0.00128822	-6.53888	6.19809e-11
cg09160123	1:41981735-41981735	F	HIVEP3	-0.00484739	0.000899501	-5.38898	7.08582e-08
cg19637387	1:41981860-41981860	F	HIVEP3	0.00401061	0.000747618	5.36451	8.11698e-08
cg11735008	1:42380309-42380309	R	HIVEP3	0.0198298	0.00297951	6.65538	2.82566e-11
cg01465596	1:42381916-42381916	F	HIVEP3	0.0108692	0.00179109	6.06847	1.29137e-09
cg23762517	1:42384310-42384310	F	HIVEP3	0.0311778	0.00497955	6.26117	3.82101e-10
cg25607920	1:42384365-42384365	F	HIVEP3	0.0368015	0.00684284	5.3781	7.52766e-08
cg26038582	1:42384390-42384390	R	HIVEP3	0.0435542	0.00627178	6.94447	3.79893e-12
cg03884592	1:42384474-42384474	R	HIVEP3	0.0263858	0.00438735	6.01406	1.80938e-09
cg15937073	1:42384564-42384564	R	HIVEP3	0.0286008	0.00346858	8.24566	1.64247e-16
cg17098103	1:42385160-42385160	R	HIVEP3	0.00819532	0.00101597	8.06651	7.23372e-16
cg15542713	1:42385581-42385581	R	HIVEP3	0.0396602	0.00541637	7.32228	2.43794e-13
cg16145216	1:42385662-42385662	R	HIVEP3	0.0298047	0.00204975	14.5406	6.69603e-48
cg24049493	1:42385941-42385941	F	HIVEP3	0.0464251	0.00557035	8.33434	7.79349e-17
cg17985311	1:42801965-42801965	R	FOXJ3	-0.00961954	0.00137397	-7.00126	2.53674e-12
cg23917006	1:43207294-43207294	F	CLDN19	0.00476219	0.000851451	5.59302	2.23149e-08
cg01924561	1:43416103-43416103	F	SLC2A1	-0.0101898	0.0017937	-5.68088	1.34006e-08
cg05802386	1:43422920-43422920	F	SLC2A1	-0.00839287	0.00136534	-6.14709	7.89184e-10
cg10965178	1:43766752-43766752	R	TIE1	-0.0107526	0.0016999	-6.32544	2.5252e-10
cg22816909	1:44456739-44456739	R	B4GALT2;CCDC24	-0.0087835	0.00151341	-5.80377	6.48395e-09
cg11134246	1:44458001-44458001	F	CCDC24	0.00579924	0.00093886	6.1769	6.53724e-10
cg13985198	1:45242073-45242073	F	SNORD46;RPS8;SNORD38A	-0.00942697	0.00108328	-8.70227	3.25315e-18
cg18806997	1:45242078-45242078	R	SNORD46;RPS8;SNORD38A	-0.00932607	0.00158603	-5.88012	4.09971e-09
cg12275060	1:45279329-45279329	R	BTBD19	-0.0140272	0.00241483	-5.8088	6.29228e-09
cg03912703	1:45279349-45279349	R	BTBD19	-0.0125643	0.0017038	-7.37432	1.65186e-13
cg16342298	1:47902085-47902085	F	FOXD2	0.00824586	0.00148158	5.5656	2.6125e-08
cg23090529	1:51442133-51442133	R	-	-0.0313198	0.00454945	-6.8843	5.80726e-12
cg21140898	1:51442318-51442318	F	-	-0.0261879	0.00402442	-6.50724	7.6545e-11
cg20967006	1:52343400-52343400	R	NRD1	-0.0063392	0.0011238	-5.64088	1.69182e-08
cg25629790	1:53527412-53527412	F	PODN	0.00499118	0.000773989	6.44865	1.12853e-10
cg09977376	1:53951348-53951348	F	-	0.00346075	0.000578633	5.98091	2.21893e-09
cg24741609	1:54122060-54122060	R	GLIS1	-0.0147482	0.00148267	-9.94707	2.59708e-23
cg15089077	1:55246867-55246867	R	TTC22	-0.0135272	0.00205027	-6.59777	4.17393e-11
cg19022697	1:55247140-55247140	F	TTC22	-0.0176387	0.00299771	-5.88406	4.0032e-09
cg13300480	1:64485696-64485696	F	ROR1	0.00470597	0.000849697	5.53841	3.05223e-08
cg07996785	1:65775125-65775125	R	DNAJC6	0.00286887	0.00048639	5.89829	3.67277e-09
cg02994349	1:66999753-66999753	R	SGIP1	0.00655807	0.00117586	5.57725	2.44354e-08
cg19406367	1:66999929-66999929	R	SGIP1	0.0175391	0.00126249	13.8924	7.04021e-44
cg03140521	1:68299388-68299388	R	GNG12	-0.0150964	0.00155496	-9.70855	2.7725e-22
cg13184736	1:68299409-68299409	F	GNG12	-0.0424078	0.00521619	-8.13004	4.29165e-16
cg13399816	1:68299468-68299468	F	GNG12	-0.021263	0.00269207	-7.89836	2.82596e-15
cg25189904	1:68299493-68299493	F	GNG12	-0.0767818	0.00796177	-9.64382	5.22099e-22
cg26764244	1:68299511-68299511	F	GNG12	-0.0315951	0.00285429	-11.0693	1.76732e-28
cg20611882	1:68696709-68696709	F	GPR177	0.00423349	0.000761722	5.55779	2.73211e-08
cg14404418	1:85085337-85085337	F	-	-0.010862	0.00167673	-6.47809	9.28925e-11
cg19925186	1:89725637-89725637	R	GBP5	0.00456237	0.00085022	5.36611	8.04541e-08
cg20146909	1:90289611-90289611	F	LRRC8D	-0.0104818	0.00162785	-6.43907	1.20211e-10
cg01782024	1:91989267-91989267	F	CDC7	0.00597756	0.00101149	5.90963	3.42876e-09
cg10399789	1:92945668-92945668	F	GFI1	-0.0193158	0.00333742	-5.78763	7.13852e-09
cg09662411	1:92946132-92946132	F	GFI1	-0.0323231	0.00393763	-8.20878	2.23453e-16
cg06338710	1:92946187-92946187	R	GFI1	-0.0249406	0.00353388	-7.05757	1.69439e-12
cg18146737	1:92946700-92946700	R	GFI1	-0.051936	0.00663137	-7.83187	4.80669e-15
cg12876356	1:92946825-92946825	F	GFI1	-0.0573291	0.00718605	-7.97784	1.48922e-15
cg18316974	1:92947035-92947035	F	GFI1	-0.0373958	0.00496835	-7.52681	5.19953e-14
cg09935388	1:92947588-92947588	F	GFI1	-0.0831527	0.00985097	-8.44107	3.14452e-17
cg14179389	1:92947961-92947961	R	GFI1	-0.0236913	0.00392965	-6.02887	1.65109e-09
cg00116430	1:94188268-94188268	F	-	-0.0197136	0.00335228	-5.88066	4.08643e-09
cg24049050	1:94702435-94702435	F	ARHGAP29	-0.0102473	0.00115995	-8.83427	1.00752e-18
cg08940075	1:95388680-95388680	R	CNN3	0.00612568	0.000995491	6.15343	7.58252e-10
cg19925780	1:101509557-101509557	R	-	0.0148447	0.00260223	5.70461	1.16611e-08
cg00995520	1:111218282-111218282	R	KCNA3	-0.0147964	0.00260811	-5.67324	1.40124e-08
cg07421287	1:111218287-111218287	F	KCNA3	-0.0114834	0.0018389	-6.24473	4.24521e-10
cg15995265	1:111764857-111764857	F	-	-0.0115133	0.00192904	-5.96837	2.39628e-09
cg11835347	1:113248232-113248232	F	RHOC	-0.00953055	0.00167396	-5.69341	1.24526e-08
cg20678800	1:115857431-115857431	F	NGF	-0.00759237	0.00132208	-5.74273	9.31646e-09
cg08361238	1:117452304-117452304	F	PTGFRN	-0.00592532	0.00100772	-5.87992	4.10458e-09
cg17907003	1:117533414-117533414	R	-	-0.0151409	0.00220077	-6.87983	5.99237e-12
cg27449150	1:118197326-118197326	F	-	-0.0109236	0.0019748	-5.53149	3.1752e-08
cg13131501	1:145508262-145508262	F	RBM8A	-0.00726956	0.00127542	-5.69972	1.20004e-08
cg19020103	1:147999849-147999849	R	-	-0.00833624	0.00134593	-6.19365	5.87854e-10
cg03399898	1:148603739-148603739	R	-	-0.0154541	0.00230521	-6.70399	2.02801e-11
cg00340584	1:149512963-149512963	F	-	-0.00753085	0.00132459	-5.68541	1.30501e-08
cg07572052	1:149821168-149821168	R	HIST2H2AA4;HIST2H2AA3	-0.00691001	0.0011867	-5.82288	5.78435e-09
cg09171692	1:151798824-151798824	R	RORC	0.00728764	0.000987039	7.38333	1.54377e-13
cg17250929	1:153513810-153513810	F	S100A5	0.0110596	0.00181039	6.10892	1.00306e-09
cg23048494	1:153517384-153517384	R	S100A4	-0.00787876	0.00113697	-6.92963	4.21936e-12
cg09762021	1:153762224-153762224	R	-	0.0075289	0.00122127	6.16482	7.05655e-10
cg22441770	1:153929592-153929592	R	CRTC2	-0.015872	0.00176232	-9.00632	2.13081e-19
cg25064552	1:153938859-153938859	R	SLC39A1	-0.00786461	0.00133295	-5.90013	3.63212e-09
cg16274678	1:154127952-154127952	R	TPM3;NUP210L	-0.015242	0.00169905	-8.97088	2.94145e-19
cg19757176	1:154128041-154128041	R	TPM3;NUP210L	-0.014397	0.002613	-5.50976	3.59322e-08
cg09861057	1:154492947-154492947	R	TDRD10	-0.00459361	0.00085035	-5.40202	6.58954e-08
cg02097120	1:154492952-154492952	R	TDRD10	-0.00709987	0.00113981	-6.22901	4.69377e-10
cg16254756	1:154943676-154943676	F	SHC1	-0.0109909	0.00130859	-8.39907	4.50028e-17
cg17588293	1:154986238-154986238	F	ZBTB7B	0.00250843	0.000428321	5.85643	4.72934e-09
cg06639488	1:155103222-155103222	F	EFNA1	0.0040961	0.000750736	5.45612	4.86657e-08
cg01554474	1:155107599-155107599	F	RAG1AP1	-0.0162168	0.00228614	-7.09355	1.30718e-12
cg26189283	1:155109378-155109378	F	RAG1AP1	-0.0133071	0.00240532	-5.53237	3.1593e-08
cg13795986	1:155880507-155880507	F	RIT1	-0.0120196	0.00204105	-5.88891	3.8876e-09
cg12593793	1:156074135-156074135	F	-	-0.0106518	0.00165448	-6.43817	1.20924e-10
cg22820188	1:156086004-156086004	R	LMNA	-0.0057667	0.00102516	-5.62516	1.85339e-08
cg19372602	1:156116207-156116207	R	-	-0.0175528	0.00261565	-6.7107	1.93696e-11
cg05047401	1:156131213-156131213	F	SEMA4A	0.0118147	0.00193639	6.10144	1.05118e-09
cg13423770	1:156338775-156338775	F	RHBG	0.00459568	0.000845643	5.43454	5.49374e-08
cg07702888	1:156338793-156338793	R	RHBG	0.00535389	0.000819274	6.53492	6.36445e-11
cg16269733	1:156616804-156616804	R	BCAN	-0.0122108	0.00196996	-6.19851	5.70006e-10
cg25773262	1:156616855-156616855	F	BCAN	-0.0126867	0.00185901	-6.82443	8.82759e-12
cg00867472	1:156714808-156714808	R	HDGF	0.00817868	0.00130111	6.28593	3.25907e-10
cg11566172	1:159751352-159751352	F	DUSP23	0.00482561	0.000770449	6.26338	3.76711e-10
cg22678092	1:161691014-161691014	R	FCRLB	-0.00884019	0.00147176	-6.00656	1.89501e-09
cg11231349	1:162050656-162050656	R	NOS1AP	-0.0206713	0.00354043	-5.83864	5.26283e-09
cg14701962	1:162348010-162348010	F	C1orf226;C1orf111	0.00691258	0.00111042	6.22522	4.80892e-10
cg20141108	1:165907859-165907859	R	-	0.00936433	0.00120367	7.77981	7.2633e-15
cg15518113	1:167400121-167400121	R	CD247	0.00772044	0.00144858	5.32965	9.83996e-08
cg09554443	1:167487762-167487762	F	CD247	0.0156085	0.0023103	6.75605	1.41809e-11
cg17936236	1:167520305-167520305	R	CREG1	-0.00828105	0.00128853	-6.42675	1.30362e-10
cg12749559	1:167904284-167904284	R	BRP44	-0.0107442	0.00147922	-7.26343	3.77382e-13
cg02338271	1:171868115-171868115	F	DNM3	-0.00613555	0.000815427	-7.52433	5.29896e-14
cg16696002	1:172189728-172189728	F	DNM3	0.00696287	0.000983835	7.07728	1.47016e-12
cg00045114	1:172674159-172674159	F	-	0.0157839	0.00295622	5.33921	9.33541e-08
cg16290996	1:173835989-173835989	R	GAS5;SNORD78;SNORD76;SNORD77;SNORD44;SNORD79	-0.0197541	0.00263593	-7.49417	6.67172e-14
cg17025683	1:173836220-173836220	R	SNORD78;ZBTB37;SNORD75;SNORD76;GAS5;SNORD77;SNORD44	-0.0118469	0.00115502	-10.2569	1.10175e-24
cg07177756	1:173836307-173836307	F	SNORD75;SNORD78;ZBTB37;SNORD76;GAS5;SNORD77;SNORD44	-0.0167256	0.00208198	-8.03348	9.47437e-16
cg20240091	1:175044916-175044916	F	TNN	0.0102528	0.00150846	6.79682	1.06953e-11
cg09938479	1:178455912-178455912	R	-	-0.0133951	0.00234183	-5.71993	1.06568e-08
cg04276005	1:180895868-180895868	F	KIAA1614	0.00489265	0.000838699	5.83361	5.424e-09
cg09172850	1:191933198-191933198	F	-	-0.0130329	0.00213694	-6.09886	1.06831e-09
cg16608652	1:193155390-193155390	R	B3GALT2;CDC73	-0.00604382	0.000887692	-6.80846	9.86489e-12
cg07504763	1:198575077-198575077	F	-	-0.00663595	0.00111685	-5.94169	2.82105e-09
cg26021810	1:200841646-200841646	R	GPR25	0.00450391	0.000813813	5.53432	3.12433e-08
cg10894991	1:200885736-200885736	F	-	-0.00615539	0.000839628	-7.33109	2.28285e-13
cg11145461	1:201475451-201475451	F	CSRP1	-0.0104731	0.00164822	-6.35418	2.09548e-10
cg00665106	1:201515370-201515370	F	-	0.00708403	0.00112414	6.30173	2.94345e-10
cg04019636	1:201977390-201977390	F	-	-0.00516237	0.000943207	-5.4732	4.41971e-08
cg13385220	1:202250453-202250453	F	LGR6	-0.0162277	0.00285894	-5.67613	1.37773e-08
cg11071448	1:202584465-202584465	F	SYT2	-0.0182468	0.00245991	-7.41767	1.19195e-13
cg06521359	1:203767572-203767572	R	ZC3H11A	0.0028418	0.000510495	5.56674	2.59543e-08
cg01121610	1:204043732-204043732	F	SOX13	0.00361148	0.000532095	6.78729	1.14259e-11
cg03471436	1:204046026-204046026	F	SOX13	-0.00405964	0.000726361	-5.58901	2.28367e-08
cg16029875	1:204320179-204320179	F	PLEKHA6	0.0131438	0.00205642	6.39158	1.64184e-10
cg23094674	1:204329186-204329186	R	PLEKHA6	0.00420136	0.000683169	6.14981	7.75768e-10
cg26895569	1:204329222-204329222	F	PLEKHA6	0.00518221	0.000903672	5.73462	9.77339e-09
cg08639339	1:205648336-205648336	R	SLC45A3	0.00706273	0.00114963	6.14349	8.07263e-10
cg18992688	1:206223241-206223241	F	AVPR1B	-0.00729087	0.00129584	-5.62637	1.84044e-08
cg08709672	1:206224334-206224334	R	AVPR1B	-0.0227465	0.00238639	-9.53176	1.5464e-21
cg20295214	1:206226794-206226794	R	AVPR1B	-0.0178229	0.00228054	-7.81524	5.48596e-15
cg04144533	1:206681983-206681983	R	RASSF5	-0.00672398	0.00116494	-5.77195	7.83579e-09
cg17220933	1:206729613-206729613	R	RASSF5	-0.00770563	0.000987255	-7.80511	5.9451e-15
cg17877600	1:208005598-208005598	R	-	-0.0107126	0.00201042	-5.32852	9.90179e-08
cg27526649	1:208132004-208132004	R	-	0.0073245	0.00128761	5.68844	1.28204e-08
cg25838968	1:208250847-208250847	F	PLXNA2	-0.0122136	0.0021824	-5.59639	2.18861e-08
cg09825327	1:211503219-211503219	F	TRAF5	-0.00499235	0.000816411	-6.115	9.65553e-10
cg11415739	1:211508890-211508890	F	TRAF5	0.00524125	0.000947912	5.52926	3.21581e-08
cg16589830	1:212284214-212284214	F	-	0.00951806	0.00164622	5.78176	7.39237e-09
cg06817455	1:212626474-212626474	F	-	0.00647887	0.00117331	5.52187	3.35416e-08
cg10985914	1:212769641-212769641	R	ATF3	0.00884014	0.00118888	7.43571	1.04011e-13
cg03536711	1:221509067-221509067	F	LOC400804	0.0175352	0.00199841	8.77455	1.71589e-18
cg03970900	1:222440048-222440048	F	-	0.0133153	0.00217803	6.11345	9.74976e-10
cg25466245	1:223407095-223407095	R	SUSD4	-0.00688136	0.00123754	-5.56049	2.69012e-08
cg21446172	1:223745234-223745234	F	CAPN8	-0.0161197	0.0025299	-6.37169	1.86961e-10
cg16516405	1:225655154-225655154	F	-	0.00875988	0.00116836	7.49758	6.50073e-14
cg17127702	1:226594323-226594323	R	PARP1	-0.00344209	0.000620531	-5.547	2.90609e-08
cg15087369	1:226681523-226681523	F	-	0.00606172	0.00109694	5.52601	3.27595e-08
cg17933936	1:226885709-226885709	F	ITPKB	-0.00537944	0.000887748	-6.05965	1.3642e-09
cg03547355	1:227003060-227003060	R	-	-0.0173416	0.00259163	-6.69138	2.2107e-11
cg18882687	1:228275828-228275828	R	ARF1	-0.0110024	0.00205465	-5.35486	8.56205e-08
cg09462576	1:228297873-228297873	F	MRPL55	-0.0111836	0.00168801	-6.62535	3.46415e-11
cg06512918	1:228350199-228350199	R	-	0.00484086	0.000711704	6.80179	1.03327e-11
cg00313981	1:228595062-228595062	F	TRIM11	-0.00537845	0.000848888	-6.33587	2.36002e-10
cg11229399	1:228689056-228689056	R	-	0.0107431	0.00168882	6.36129	2.00062e-10
cg11527913	1:230410329-230410329	R	GALNT2	-0.00671655	0.00111274	-6.03607	1.57915e-09
cg03144619	1:230415668-230415668	R	GALNT2	-0.0174605	0.00318695	-5.47876	4.28313e-08
cg00526336	1:230415902-230415902	R	GALNT2	-0.00928231	0.00139515	-6.65326	2.86679e-11
cg21159068	1:231295910-231295910	R	-	0.00617736	0.000956035	6.46144	1.03709e-10
cg07040244	1:231555522-231555522	R	EGLN1	-0.0120222	0.00167687	-7.16942	7.5314e-13
cg08458637	1:231747906-231747906	R	TSNAX-DISC1	0.00952837	0.00165408	5.76054	8.38452e-09
cg13782866	1:231761845-231761845	R	TSNAX-DISC1;DISC1	0.00665163	0.00115418	5.76306	8.26035e-09
cg26105649	1:233087709-233087709	F	C1orf57	-0.00518186	0.000798799	-6.48707	8.75219e-11
cg07572233	1:234689565-234689565	R	-	0.00873871	0.00123611	7.06949	1.555e-12
cg17819085	1:235122803-235122803	R	-	-0.00948437	0.00153616	-6.17408	6.65513e-10
cg15677293	1:236559595-236559595	R	EDARADD	-0.00875297	0.00150589	-5.81247	6.15576e-09
cg00178850	1:236559675-236559675	F	EDARADD	-0.0112241	0.00157966	-7.10542	1.19961e-12
cg17461214	1:241799063-241799063	R	CHML;OPN3	0.00437224	0.000682904	6.40242	1.52929e-10
cg15775914	1:241799084-241799084	F	CHML;OPN3	0.00664498	0.00118044	5.62924	1.81002e-08
cg04221461	1:243877024-243877024	R	AKT3	0.0126658	0.00215311	5.88257	4.03947e-09
cg11314684	1:244006288-244006288	R	AKT3	-0.0167031	0.0023941	-6.97678	3.02013e-12
cg11496569	1:244006397-244006397	R	AKT3	-0.00887692	0.00125392	-7.07935	1.44833e-12
cg08239426	1:244965954-244965954	F	-	0.00572262	0.000970907	5.89409	3.76743e-09
cg01328473	2:1711966-1711966	R	PXDN	-0.00823747	0.00147444	-5.58686	2.31213e-08
cg15955046	2:3643682-3643682	F	COLEC11	-0.00842792	0.00116997	-7.20353	5.8674e-13
cg23079012	2:8343710-8343710	R	-	-0.0223248	0.00263937	-8.45836	2.71155e-17
cg23541422	2:8714363-8714363	R	-	-0.00652995	0.0010223	-6.3875	1.68619e-10
cg14093127	2:8714417-8714417	F	-	-0.0212856	0.00327933	-6.49083	8.53628e-11
cg08035323	2:9843525-9843525	R	-	0.0313264	0.0035948	8.71437	2.92389e-18
cg13257421	2:9987440-9987440	F	TAF1B	0.00755648	0.00122105	6.18852	6.07319e-10
cg17214023	2:10176748-10176748	R	-	-0.0102563	0.00105714	-9.70198	2.95709e-22
cg20853880	2:10184444-10184444	R	KLF11	-0.011187	0.00183561	-6.09444	1.09824e-09
cg26236235	2:10584541-10584541	R	ODC1	-0.00454815	0.000800912	-5.67871	1.35714e-08
cg00099441	2:11264766-11264766	F	-	-0.00572084	0.00107025	-5.34534	9.02459e-08
cg23689227	2:11925375-11925375	R	LPIN1	-0.0126139	0.00230983	-5.46097	4.73542e-08
cg02560388	2:11969958-11969958	R	-	-0.00695647	0.00124229	-5.59971	2.14714e-08
cg16474118	2:12760191-12760191	F	-	0.00739034	0.00126207	5.85574	4.74889e-09
cg17953136	2:20232577-20232577	R	LAPTM4A	0.0141764	0.0020705	6.84686	7.54864e-12
cg18014547	2:20366443-20366443	F	-	-0.00768331	0.00131362	-5.84896	4.94667e-09
cg21356710	2:24234017-24234017	R	MFSD2B	0.0180544	0.00257775	7.00394	2.48867e-12
cg17742416	2:25499619-25499619	F	DNMT3A	0.00468314	0.00087104	5.3765	7.59493e-08
cg02068690	2:25600451-25600451	F	DTNB	0.0068439	0.000905405	7.55894	4.06366e-14
cg07751331	2:26205865-26205865	F	KIF3C	-0.00894022	0.00144532	-6.18563	6.18546e-10
cg21187770	2:26205876-26205876	F	KIF3C	-0.00905301	0.00124048	-7.298	2.92072e-13
cg05656900	2:26235097-26235097	F	-	-0.00806932	0.00143428	-5.62606	1.84376e-08
cg23221603	2:26963883-26963883	F	-	0.00281096	0.000505859	5.5568	2.74763e-08
cg23635560	2:27473369-27473369	F	-	-0.00986301	0.00153707	-6.41678	1.39186e-10
cg23401251	2:27683905-27683905	F	IFT172	0.011776	0.00181372	6.49276	8.42755e-11
cg26214074	2:27799207-27799207	F	C2orf16	0.00525913	0.000982726	5.35157	8.7194e-08
cg25422678	2:28304502-28304502	R	BRE	0.00951954	0.00131397	7.24486	4.32873e-13
cg26803969	2:28579423-28579423	F	-	-0.00382227	0.000588162	-6.49866	8.10402e-11
cg04011474	2:28904455-28904455	R	-	-0.0108435	0.00187514	-5.78279	7.34718e-09
cg06142740	2:28973577-28973577	F	PPP1CB	-0.00982751	0.00141812	-6.92995	4.21002e-12
cg14687145	2:29234537-29234537	R	FAM179A	0.00659923	0.0011053	5.97055	2.36456e-09
cg04268813	2:42566404-42566404	R	-	0.00728359	0.00100706	7.2325	4.74167e-13
cg19427338	2:42566455-42566455	R	-	0.0132843	0.00202758	6.55177	5.68583e-11
cg17485141	2:42566556-42566556	R	-	0.0037707	0.000648225	5.81696	5.99267e-09
cg09489567	2:43364053-43364053	R	-	0.00465452	0.00085716	5.43017	5.63018e-08
cg00055073	2:43398118-43398118	R	-	0.0104162	0.00168443	6.18383	6.25645e-10
cg10101600	2:43478743-43478743	R	THADA	0.00546235	0.000874052	6.24946	4.11877e-10
cg15577373	2:48642414-48642414	F	-	0.00634387	0.00112264	5.65085	1.59658e-08
cg24361098	2:60748951-60748951	F	BCL11A	0.00909133	0.0015544	5.84877	4.95216e-09
cg26099045	2:64291800-64291800	F	-	0.0127381	0.0023747	5.3641	8.1354e-08
cg04881228	2:64557277-64557277	F	-	-0.00820299	0.00141843	-5.78313	7.33215e-09
cg18584067	2:64975916-64975916	R	-	-0.00683297	0.00127269	-5.36893	7.92046e-08
cg19220282	2:65217528-65217528	F	SLC1A4	-0.0191724	0.00264104	-7.2594	3.88799e-13
cg00498211	2:65217568-65217568	R	SLC1A4	-0.0179359	0.00323176	-5.54989	2.85856e-08
cg20698421	2:65217623-65217623	F	SLC1A4	-0.0235811	0.0040505	-5.82178	5.82248e-09
cg23831876	2:65225988-65225988	F	SLC1A4	-0.00924072	0.00138353	-6.67909	2.40437e-11
cg10835286	2:66657913-66657913	R	-	-0.0181269	0.00333902	-5.42879	5.67359e-08
cg06635952	2:70025869-70025869	F	ANXA4	0.0212883	0.00255314	8.33808	7.5505e-17
cg08479476	2:70313163-70313163	R	PCBP1	-0.015793	0.00252752	-6.24842	4.14618e-10
cg13652493	2:70369050-70369050	R	-	-0.00267449	0.000444051	-6.02294	1.7128e-09
cg17498867	2:72371552-72371552	F	CYP26B1	-0.00537144	0.000827352	-6.49233	8.45179e-11
cg12728240	2:73870294-73870294	F	NAT8	0.00235073	0.0004295	5.47317	4.42046e-08
cg10785537	2:74603226-74603226	F	DCTN1	0.00661413	0.00102625	6.44493	1.1565e-10
cg24230340	2:74758080-74758080	F	HTRA2;AUP1	-0.0149319	0.00229239	-6.51369	7.33273e-11
cg26510500	2:74778482-74778482	R	LOXL3	-0.00246989	0.000314076	-7.86397	3.72152e-15
cg03963219	2:84709147-84709147	R	-	0.00786816	0.00106927	7.35846	1.86049e-13
cg05318142	2:85999498-85999498	R	ATOH8	-0.00612109	0.00111378	-5.49576	3.8903e-08
cg26337070	2:85999873-85999873	R	ATOH8	-0.0265888	0.00382824	-6.94544	3.77281e-12
cg11572675	2:86155952-86155952	F	-	0.00548574	0.000877007	6.25506	3.97352e-10
cg23230929	2:87883547-87883547	F	-	0.0107548	0.00173179	6.21023	5.29057e-10
cg21350153	2:95982371-95982371	F	KCNIP3	0.00724938	0.00116349	6.23071	4.64339e-10
cg02431562	2:96809970-96809970	R	DUSP2	-0.00642287	0.000819136	-7.84103	4.46861e-15
cg03604731	2:96824799-96824799	R	-	-0.00411571	0.000626363	-6.57081	5.00421e-11
cg03147185	2:97008030-97008030	F	NCAPH	-0.0114291	0.0019946	-5.73003	1.00412e-08
cg00499237	2:97169033-97169033	R	NEURL3	-0.00833548	0.00095348	-8.74217	2.2867e-18
cg09006159	2:98329811-98329811	F	ZAP70	0.00572534	0.000909717	6.29354	3.10299e-10
cg12332902	2:98330020-98330020	R	ZAP70	0.00630341	0.000951515	6.6246	3.4819e-11
cg15012027	2:99351550-99351550	R	-	-0.0114818	0.00182025	-6.3078	2.83022e-10
cg06880612	2:102759576-102759576	F	-	0.0064673	0.000983661	6.57472	4.87441e-11
cg07992484	2:106724161-106724161	R	UXS1	-0.0111943	0.0014393	-7.77759	7.3917e-15
cg00295485	2:106755721-106755721	F	UXS1	-0.0238219	0.00314175	-7.58239	3.39256e-14
cg05138138	2:106764528-106764528	R	UXS1	-0.00459514	0.000756826	-6.07159	1.26648e-09
cg16331492	2:107456855-107456855	F	ST6GAL2	0.00861257	0.00153982	5.59323	2.22883e-08
cg19825856	2:107501733-107501733	R	ST6GAL2	0.00335109	0.000601787	5.56857	2.5684e-08
cg21681705	2:107506849-107506849	R	-	0.0116052	0.00192102	6.04115	1.5302e-09
cg07363676	2:108208768-108208768	R	-	0.00539451	0.000859768	6.27438	3.51021e-10
cg03681335	2:108903965-108903965	F	SULT1C2	0.00794423	0.00125503	6.32993	2.45274e-10
cg18406801	2:109294820-109294820	F	LIMS1	0.00527328	0.000956487	5.51318	3.52415e-08
cg02286506	2:109648931-109648931	F	-	0.00403639	0.000645781	6.2504	4.09399e-10
cg08048687	2:111996799-111996799	R	-	-0.0054373	0.000589461	-9.2242	2.85685e-20
cg09570614	2:112124380-112124380	R	-	0.0127184	0.00129816	9.7973	1.15634e-22
cg19744173	2:112913178-112913178	F	FBLN7	0.0122979	0.00169247	7.26623	3.69653e-13
cg18369990	2:112941244-112941244	F	FBLN7	0.0116249	0.00125725	9.24624	2.32533e-20
cg26703507	2:113404661-113404661	R	SLC20A1	-0.0201538	0.00329832	-6.11032	9.94285e-10
cg06121808	2:113404678-113404678	F	SLC20A1	-0.0142882	0.00120564	-11.8511	2.12271e-32
cg11305121	2:121011590-121011590	F	RALB	-0.00789836	0.00120168	-6.57279	4.93825e-11
cg00542975	2:122392291-122392291	R	CLASP1	-0.00768569	0.00112686	-6.82047	9.07424e-12
cg04019522	2:127852450-127852450	F	BIN1	0.0116623	0.00172789	6.74942	1.48438e-11
cg06197616	2:128348899-128348899	R	MYO7B	-0.0115437	0.00186987	-6.17353	6.67826e-10
cg19375644	2:128617792-128617792	R	-	0.00689005	0.000877279	7.85389	4.03324e-15
cg20873136	2:129037710-129037710	F	HS6ST1	0.00542176	0.000936256	5.79089	7.00137e-09
cg17490844	2:129039085-129039085	R	HS6ST1	-0.00544401	0.000977245	-5.57078	2.53607e-08
cg08472795	2:129067253-129067253	F	HS6ST1	-0.0116425	0.00214852	-5.41883	5.9989e-08
cg10012530	2:129073706-129073706	R	HS6ST1	-0.0106228	0.00154338	-6.88282	5.86806e-12
cg03222009	2:129077232-129077232	R	HS6ST1	-0.0173872	0.00240717	-7.22307	5.08266e-13
cg08867399	2:129077561-129077561	R	HS6ST1	-0.0178343	0.00297016	-6.0045	1.91926e-09
cg11014740	2:129079223-129079223	F	-	-0.00948986	0.00146522	-6.47673	9.37311e-11
cg15614653	2:129104464-129104464	F	-	-0.0105129	0.00185542	-5.66604	1.46139e-08
cg20563269	2:129104576-129104576	R	-	-0.0169546	0.00279962	-6.05603	1.39521e-09
cg22040631	2:129153820-129153820	R	-	-0.0136356	0.00154613	-8.81917	1.15315e-18
cg01765406	2:129231478-129231478	R	-	-0.011393	0.0016644	-6.84513	7.6405e-12
cg27424326	2:129251303-129251303	F	-	0.0045413	0.000689217	6.58907	4.42603e-11
cg12157646	2:133189699-133189699	R	GPR39	-0.00492278	0.000904623	-5.4418	5.27448e-08
cg03183618	2:134964228-134964228	F	-	-0.00401758	0.000737192	-5.44984	5.04154e-08
cg25349939	2:144855085-144855085	R	GTDC1	0.011086	0.00153982	7.19955	6.04133e-13
cg12336777	2:145210222-145210222	R	ZEB2	0.00683221	0.00111464	6.12951	8.81511e-10
cg17403397	2:145282262-145282262	F	-	0.00587867	0.00106297	5.53043	3.19446e-08
cg12462247	2:145385132-145385132	F	-	0.00436189	0.000612922	7.11654	1.10671e-12
cg05318210	2:145780010-145780010	F	-	0.00598351	0.00108396	5.52004	3.38924e-08
cg21303039	2:149793681-149793681	R	KIF5C	0.00571172	0.00100363	5.69104	1.26268e-08
cg15736127	2:157292127-157292127	R	GPD2	0.00587659	0.00101272	5.80276	6.52324e-09
cg09726654	2:158114268-158114268	F	GALNT5	0.00672417	0.000839514	8.00959	1.15088e-15
cg20469837	2:158114300-158114300	F	GALNT5	0.00770419	0.00125267	6.1502	7.73836e-10
cg24576425	2:158114404-158114404	R	GALNT5	0.00677636	0.00117755	5.75462	8.68351e-09
cg27409015	2:158114424-158114424	R	GALNT5	0.00588844	0.00107682	5.46836	4.54228e-08
cg19506253	2:158301839-158301839	F	CYTIP	-0.00799766	0.00123699	-6.46541	1.01026e-10
cg08384239	2:160041968-160041968	R	TANC1	0.0131448	0.00183867	7.1491	8.73487e-13
cg05135521	2:161188335-161188335	F	RBMS1	-0.0190729	0.00307978	-6.19293	5.90549e-10
cg11375458	2:177003996-177003996	R	-	-0.00559846	0.000954607	-5.86467	4.50018e-09
cg06065019	2:177356276-177356276	R	-	-0.0134447	0.00162285	-8.28464	1.1847e-16
cg26271591	2:178125956-178125956	F	NFE2L2	-0.0316396	0.00441412	-7.16783	7.61966e-13
cg13547053	2:179184864-179184864	R	OSBPL6	0.0105205	0.00156991	6.70132	2.06543e-11
cg22057874	2:179184866-179184866	R	OSBPL6	0.00783949	0.00147114	5.32886	9.88291e-08
cg20348746	2:188128809-188128809	F	-	-0.0134463	0.00248819	-5.40405	6.51524e-08
cg04361126	2:190446792-190446792	R	SLC40A1	0.00601544	0.000811719	7.41074	1.25601e-13
cg15636519	2:191894418-191894418	F	STAT4	-0.0123201	0.00203962	-6.04037	1.53763e-09
cg26132737	2:198029141-198029141	R	ANKRD44	-0.0149287	0.0027149	-5.4988	3.82383e-08
cg07683388	2:198029332-198029332	F	ANKRD44	-0.0109151	0.00200093	-5.45504	4.89605e-08
cg17777683	2:201986522-201986522	F	CFLAR	-0.0119149	0.00220742	-5.39766	6.75174e-08
cg10590964	2:202929157-202929157	R	-	-0.00955683	0.0016928	-5.64557	1.64632e-08
cg17397607	2:205403360-205403360	F	-	-0.0126022	0.00198516	-6.34821	2.17828e-10
cg22705959	2:208635887-208635887	R	-	-0.00944747	0.0015551	-6.07515	1.23876e-09
cg00281776	2:209224225-209224225	R	-	0.0053559	0.000969893	5.52216	3.34864e-08
cg18559579	2:209224676-209224676	R	-	0.0121331	0.00167456	7.24559	4.30557e-13
cg24206827	2:214098074-214098074	R	-	-0.00563259	0.00100211	-5.62075	1.90125e-08
cg09166091	2:216484055-216484055	R	-	0.0104485	0.00135413	7.71602	1.2002e-14
cg18866792	2:217152056-217152056	F	MARCH4	-0.0031311	0.000576266	-5.43343	5.52818e-08
cg25385733	2:217237043-217237043	F	MARCH4	0.00392484	0.000602818	6.51083	7.47388e-11
cg23940612	2:218898788-218898788	F	-	-0.0073794	0.00137111	-5.38206	7.36388e-08
cg17511968	2:219721165-219721165	F	-	0.00835191	0.0012466	6.69974	2.08784e-11
cg06795233	2:219737392-219737392	R	WNT6	0.0118508	0.00201405	5.88406	4.0033e-09
cg06753787	2:220074208-220074208	F	ZFAND2B	0.00628105	0.000664311	9.45499	3.23068e-21
cg25996077	2:228331319-228331319	R	-	-0.00651637	0.00117596	-5.54131	3.00217e-08
cg17009069	2:231737752-231737752	R	ITM2C	-0.00538334	0.000954957	-5.63726	1.72773e-08
cg16382047	2:231790037-231790037	F	GPR55	-0.0181499	0.00320768	-5.65827	1.5291e-08
cg19827923	2:231790777-231790777	F	GPR55	-0.0119112	0.00192074	-6.20134	5.59857e-10
cg25013095	2:231809672-231809672	F	-	-0.00549166	0.000763794	-7.18998	6.48007e-13
cg06096336	2:231989800-231989800	F	PSMD1;HTR2B	-0.0177398	0.00221249	-8.018	1.0748e-15
cg04042861	2:231989824-231989824	R	HTR2B;PSMD1	-0.0128508	0.00240186	-5.35036	8.77781e-08
cg01616956	2:232393196-232393196	F	NMUR1	0.0128153	0.00197502	6.48866	8.6602e-11
cg22069247	2:232393256-232393256	F	NMUR1	0.00868884	0.00141756	6.12943	8.8193e-10
cg18676967	2:233217476-233217476	F	-	0.00667849	0.00116218	5.7465	9.11075e-09
cg23667432	2:233244439-233244439	F	ALPP	-0.0126141	0.00227565	-5.54306	2.97236e-08
cg03188382	2:233245886-233245886	R	ALPP	-0.0169743	0.00204912	-8.28367	1.19433e-16
cg22403782	2:233246136-233246136	F	ALPP	-0.0232514	0.00408955	-5.68557	1.30378e-08
cg19713851	2:233246594-233246594	F	ALPP	-0.0391274	0.00643347	-6.08185	1.18805e-09
cg27241845	2:233250370-233250370	R	-	-0.0377587	0.00517586	-7.29515	2.98317e-13
cg25560398	2:233252170-233252170	R	ECEL1P2	-0.0123429	0.00129462	-9.53398	1.51371e-21
cg17087741	2:233283010-233283010	F	-	-0.029535	0.0049194	-6.00377	1.9279e-09
cg03329539	2:233283329-233283329	F	-	-0.0433662	0.0048254	-8.98707	2.53917e-19
cg06644428	2:233284112-233284112	R	-	-0.0400441	0.00544158	-7.35891	1.85424e-13
cg05951221	2:233284402-233284402	F	-	-0.0965711	0.00895959	-10.7785	4.34842e-27
cg21566642	2:233284661-233284661	R	-	-0.125695	0.0121455	-10.3491	4.22278e-25
cg01940273	2:233284934-233284934	R	-	-0.0814865	0.00666029	-12.2347	2.02925e-34
cg13193840	2:233285289-233285289	F	-	-0.0173896	0.00204478	-8.50436	1.82595e-17
cg23950232	2:233323030-233323030	F	ALPI	-0.01817	0.00259165	-7.01098	2.36658e-12
cg25317941	2:233351153-233351153	R	ECEL1	0.00720093	0.00126174	5.70714	1.14892e-08
cg05208178	2:233928423-233928423	R	INPP5D	-0.00539222	0.000942026	-5.72407	1.04005e-08
cg16448702	2:234072980-234072980	F	INPP5D	0.00629739	0.000961791	6.54757	5.84822e-11
cg02442900	2:234296642-234296642	R	DGKD	0.00910242	0.00124506	7.31083	2.65492e-13
cg17586094	2:235244520-235244520	R	-	-0.00992523	0.00177838	-5.58106	2.39051e-08
cg24441922	2:235401950-235401950	F	ARL4C	0.0153518	0.00273828	5.60635	2.06634e-08
cg05204104	2:235403141-235403141	R	ARL4C	0.0154319	0.00205462	7.51084	5.87482e-14
cg09453076	2:235406275-235406275	F	ARL4C	-0.0098199	0.00176034	-5.57841	2.42726e-08
cg03451670	2:236579469-236579469	R	AGAP1	0.0095348	0.00146448	6.51072	7.47919e-11
cg11550064	2:240148191-240148191	R	HDAC4	0.00630562	0.00104714	6.02175	1.72544e-09
cg09718582	2:240751196-240751196	F	-	-0.0106084	0.00185836	-5.70847	1.13998e-08
cg08049592	2:241623436-241623436	F	AQP12B	0.0130576	0.00189351	6.89598	5.34938e-12
cg16937168	2:241936844-241936844	F	SNED1	-0.0106766	0.001721	-6.20371	5.51487e-10
cg03785076	2:241936915-241936915	R	SNED1	-0.00836637	0.00150998	-5.54071	3.01254e-08
cg26707709	2:241975756-241975756	F	SNED1	0.0283874	0.00376841	7.53301	4.95853e-14
cg22635676	2:241975971-241975971	F	SNED1	0.0545839	0.0076959	7.0926	1.31617e-12
cg26718213	2:241976080-241976080	R	SNED1	0.038204	0.00540136	7.07304	1.51579e-12
cg10717312	2:241976244-241976244	F	SNED1	0.0177927	0.0020543	8.66119	4.66871e-18
cg03054026	2:242808907-242808907	R	-	0.00695364	0.00126624	5.49155	3.98412e-08
cg03836615	3:4856096-4856096	F	ITPR1	0.00522936	0.00084543	6.18544	6.19305e-10
cg16320419	3:5025570-5025570	F	BHLHE40	-0.00782504	0.00133329	-5.86897	4.38501e-09
cg01177100	3:9176211-9176211	R	SRGAP3	0.00733696	0.00131209	5.59179	2.24737e-08
cg07705835	3:9959128-9959128	F	IL17RC	-0.00643067	0.00117208	-5.48652	4.09918e-08
cg02725398	3:9988144-9988144	R	PRRT3	-0.0179744	0.00248722	-7.22671	4.94844e-13
cg01142302	3:9988590-9988590	F	PRRT3	-0.00844477	0.00149741	-5.63958	1.70467e-08
cg14788003	3:10916026-10916026	F	SLC6A11	0.0090438	0.00125862	7.18548	6.69737e-13
cg25157472	3:12996362-12996362	R	IQSEC1	0.00579212	0.000847591	6.83363	8.27912e-12
cg25221975	3:13663444-13663444	F	FBLN2	0.0101109	0.00166475	6.07351	1.25147e-09
cg04732968	3:13933460-13933460	F	-	0.00546276	0.000937264	5.82841	5.59574e-09
cg15084803	3:14160960-14160960	R	CHCHD4	0.016988	0.00240632	7.05976	1.66791e-12
cg16503724	3:17130667-17130667	F	PLCL2	0.0162123	0.00228207	7.10418	1.21035e-12
cg07654588	3:17782211-17782211	R	TBC1D5	-0.00785658	0.00118683	-6.61981	3.59671e-11
cg17024919	3:21792248-21792248	F	ZNF385D	-0.0350812	0.00426915	-8.21736	2.08029e-16
cg18503679	3:21792543-21792543	R	ZNF385D	-0.014647	0.00225667	-6.49054	8.55278e-11
cg00485194	3:21792684-21792684	F	ZNF385D	-0.00906249	0.00128278	-7.06475	1.60908e-12
cg26077378	3:21792857-21792857	F	ZNF385D	-0.0178307	0.00162008	-11.0061	3.57105e-28
cg14550518	3:21792938-21792938	R	ZNF385D	-0.00788686	0.000847511	-9.30591	1.32847e-20
cg00687135	3:21792991-21792991	R	ZNF385D	-0.0209341	0.0038579	-5.42629	5.75368e-08
cg15693572	3:22412385-22412385	R	-	0.0526892	0.00797148	6.60971	3.85073e-11
cg23480021	3:22412746-22412746	F	-	0.0668839	0.00950613	7.03586	1.9803e-12
cg03274391	3:22413232-22413232	F	-	0.072702	0.00917031	7.92798	2.22736e-15
cg04044720	3:22413680-22413680	R	-	0.00738384	0.00131835	5.60081	2.13354e-08
cg19719475	3:23849114-23849114	R	UBE2E1	-0.00680764	0.000994255	-6.84697	7.54285e-12
cg13279811	3:24725365-24725365	F	-	-0.0123612	0.0019606	-6.30481	2.88552e-10
cg15270892	3:27762352-27762352	R	EOMES	0.00567374	0.000981751	5.7792	7.50546e-09
cg24719910	3:30691493-30691493	R	TGFBR2	-0.00987881	0.00149267	-6.61821	3.63586e-11
cg23329061	3:32914427-32914427	F	TRIM71	0.00253195	0.000457487	5.53447	3.12162e-08
cg03540589	3:39192364-39192364	R	CSRNP1	-0.00927105	0.00171047	-5.42016	5.95455e-08
cg00501876	3:39193251-39193251	R	CSRNP1	-0.0221536	0.00279953	-7.91334	2.50575e-15
cg03341377	3:39309355-39309355	F	CX3CR1	0.0058338	0.000999917	5.83428	5.40227e-09
cg27423838	3:39388759-39388759	R	-	-0.00737951	0.00112819	-6.54104	6.1092e-11
cg00063111	3:39448952-39448952	R	SNORA6;RPSA	-0.0098399	0.00140059	-7.02555	2.13231e-12
cg20724032	3:41460736-41460736	F	ULK4	0.00976348	0.00141307	6.90939	4.86728e-12
cg20505728	3:43800538-43800538	R	-	0.00493811	0.000809071	6.10343	1.03816e-09
cg09639152	3:45078075-45078075	R	-	-0.016506	0.00296168	-5.57319	2.50111e-08
cg07622766	3:46547809-46547809	R	-	0.00502121	0.000897184	5.59663	2.18559e-08
cg03082813	3:47554177-47554177	F	C3orf75	-0.0043873	0.000567296	-7.73371	1.0446e-14
cg08534147	3:48471771-48471771	F	PLXNB1	0.00477656	0.000835311	5.7183	1.07595e-08
cg21788755	3:48508391-48508391	F	TREX1	-0.00574162	0.000907053	-6.32997	2.45206e-10
cg16541026	3:49026934-49026934	R	P4HTM	-0.0117046	0.00199653	-5.86244	4.56114e-09
cg27310486	3:49200037-49200037	R	CCDC71	0.00449067	0.000749383	5.99249	2.06652e-09
cg10255761	3:49210029-49210029	R	KLHDC8B	-0.0144652	0.00234765	-6.16156	7.20333e-10
cg18642234	3:49394622-49394622	R	GPX1	-0.0166585	0.00201216	-8.27889	1.24331e-16
cg08122899	3:49499574-49499574	R	-	-0.00842597	0.00146186	-5.76386	8.22094e-09
cg24296397	3:49692537-49692537	F	BSN	0.00891157	0.00142363	6.25973	3.85636e-10
cg22927302	3:50304463-50304463	R	SEMA3B	0.00496242	0.000824031	6.02212	1.72142e-09
cg20912205	3:50337305-50337305	R	NAT6;HYAL3	-0.00770369	0.00110087	-6.99779	2.60027e-12
cg23320649	3:50604613-50604613	F	C3orf18	-0.00611723	0.000823213	-7.43092	1.07846e-13
cg21585138	3:50645106-50645106	R	CISH	-0.0078502	0.00116397	-6.74431	1.5376e-11
cg27589809	3:50650410-50650410	R	CISH	-0.00783817	0.00115389	-6.79282	1.09963e-11
cg08058672	3:51423212-51423212	F	MANF	-0.0036965	0.000471008	-7.84805	4.22547e-15
cg20984065	3:51745321-51745321	R	GRM2	-0.00593295	0.00109037	-5.44122	5.29155e-08
cg25773386	3:51989369-51989369	F	GPR62	0.00641336	0.00113995	5.62601	1.84423e-08
cg16983541	3:52231347-52231347	R	ALAS1	-0.00540692	0.000827049	-6.53761	6.25114e-11
cg11012543	3:52231691-52231691	F	ALAS1	-0.0104458	0.0019505	-5.35545	8.5345e-08
cg03929796	3:52231840-52231840	F	ALAS1	-0.0124127	0.00216514	-5.73299	9.86759e-09
cg18669588	3:52274051-52274051	F	TWF2	-0.00633468	0.00113897	-5.56175	2.67082e-08
cg07757252	3:52274561-52274561	R	TWF2	-0.00656339	0.00123173	-5.32858	9.89848e-08
cg19784816	3:52812520-52812520	R	ITIH1	0.00790914	0.00145641	5.43059	5.61689e-08
cg15417641	3:53700141-53700141	R	CACNA1D	0.0380025	0.00529241	7.18056	6.94267e-13
cg00336149	3:53700195-53700195	F	CACNA1D	0.0288928	0.0038991	7.41012	1.26185e-13
cg21188533	3:53700263-53700263	R	CACNA1D	0.0406862	0.00611516	6.65332	2.86551e-11
cg13411554	3:53700276-53700276	R	CACNA1D	0.0388514	0.00613299	6.33482	2.37621e-10
cg18482892	3:56833426-56833426	R	ARHGEF3	-0.010504	0.00164022	-6.40402	1.51343e-10
cg25799109	3:57102900-57102900	F	ARHGEF3;SPATA12	-0.0153583	0.0027475	-5.58992	2.27172e-08
cg13142374	3:58026831-58026831	F	FLNB	0.00456983	0.000731595	6.2464	4.20027e-10
cg16209444	3:58522771-58522771	R	ACOX2	-0.00619258	0.00113062	-5.47718	4.32165e-08
cg18450254	3:64200005-64200005	F	PRICKLE2	0.0120414	0.00126853	9.49243	2.25703e-21
cg06189394	3:66534050-66534050	F	LRIG1	-0.00921887	0.00135547	-6.80123	1.0373e-11
cg24150385	3:66543263-66543263	F	LRIG1	-0.00778008	0.00130958	-5.94092	2.83433e-09
cg11198596	3:66548117-66548117	R	LRIG1	-0.0137414	0.00174255	-7.88576	3.12631e-15
cg06096184	3:66549732-66549732	R	LRIG1	-0.013955	0.00199777	-6.98528	2.84282e-12
cg09006487	3:72424982-72424982	R	RYBP	-0.012239	0.00183654	-6.66419	2.66137e-11
cg00385142	3:98235918-98235918	F	CLDND1	-0.00528219	0.0009668	-5.46358	4.66634e-08
cg18754985	3:98237750-98237750	R	CLDND1	-0.00954013	0.00139375	-6.84494	7.65073e-12
cg19859270	3:98251294-98251294	R	GPR15	-0.0230024	0.00247019	-9.31197	1.25483e-20
cg02657160	3:98311063-98311063	F	CPOX	-0.0158166	0.00192873	-8.20054	2.39317e-16
cg24647428	3:100789257-100789257	R	-	0.00982804	0.00181695	5.40909	6.33457e-08
cg24323726	3:111314186-111314186	R	ZBED2;CD96	-0.00895927	0.00103719	-8.63798	5.72145e-18
cg08365738	3:112324301-112324301	F	CCDC80	0.00715941	0.000962878	7.43543	1.0423e-13
cg22870429	3:114027859-114027859	R	TIGIT	-0.0148889	0.00254578	-5.84844	4.96208e-09
cg14535274	3:121151186-121151186	R	POLQ	0.00685942	0.000925849	7.40879	1.27453e-13
cg27252776	3:124564252-124564252	F	ITGB5	-0.0115897	0.00179748	-6.44775	1.1352e-10
cg13641317	3:127255552-127255552	R	-	0.0149816	0.00272526	5.49731	3.8563e-08
cg17323704	3:127391632-127391632	F	ABTB1;PODXL2	-0.00189044	0.000320442	-5.89948	3.64639e-09
cg02005758	3:128454730-128454730	F	RAB7A	0.00502471	0.000932435	5.3888	7.0928e-08
cg25197194	3:128758787-128758787	F	CCDC48	0.0202554	0.00190176	10.6508	1.72791e-26
cg00534318	3:129032826-129032826	R	-	0.00401803	0.000739693	5.43202	5.5719e-08
cg27193080	3:129160612-129160612	R	IFT122	-0.00639547	0.00112684	-5.67559	1.38211e-08
cg12177944	3:129322537-129322537	R	PLXND1	-0.00659805	0.00112779	-5.85041	4.90352e-09
cg04506190	3:129323941-129323941	F	PLXND1	-0.0134949	0.0023844	-5.65966	1.51671e-08
cg03849731	3:129326718-129326718	R	PLXND1	-0.00760027	0.00140519	-5.40872	6.34779e-08
cg04208434	3:129513427-129513427	F	TMCC1	0.00538518	0.000809886	6.64931	2.94478e-11
cg01897323	3:138048937-138048937	R	TXNDC6	0.00228563	0.000399041	5.72779	1.01747e-08
cg21552014	3:146026497-146026497	R	-	0.00819724	0.00106376	7.70589	1.29931e-14
cg13424229	3:148581837-148581837	F	CPA3	0.00745669	0.00102868	7.2488	4.20469e-13
cg07450086	3:150320765-150320765	R	SELT	-0.0102385	0.00165098	-6.20147	5.59376e-10
cg11816838	3:150484093-150484093	R	-	-0.00665752	0.00122024	-5.45592	4.87209e-08
cg22571654	3:150805388-150805388	F	MED12L	0.00967455	0.00108472	8.91896	4.7067e-19
cg12360736	3:151985869-151985869	F	MBNL1;LOC401093	-0.0078065	0.00145751	-5.35605	8.5061e-08
cg06197751	3:153912866-153912866	F	SGEF	0.00815424	0.00149985	5.43671	5.42738e-08
cg02782510	3:160820084-160820084	R	B3GALNT1	0.00579988	0.000938525	6.17978	6.41906e-10
cg02556393	3:168866705-168866705	F	MECOM	-0.0161607	0.0015894	-10.1678	2.76015e-24
cg10180092	3:171002363-171002363	R	TNIK	-0.0154625	0.00247182	-6.25552	3.96196e-10
cg07753510	3:171111243-171111243	R	TNIK	-0.0142928	0.00224637	-6.36261	1.98359e-10
cg14576319	3:171175713-171175713	R	TNIK	-0.00514067	0.000912634	-5.63279	1.77318e-08
cg14975410	3:171180070-171180070	F	-	-0.0180196	0.00313597	-5.74611	9.13222e-09
cg11270278	3:177039618-177039618	F	-	-0.00710946	0.00119171	-5.96578	2.43467e-09
cg19213703	3:177554561-177554561	R	-	-0.00596191	0.00107742	-5.53351	3.13878e-08
cg04468081	3:182983386-182983386	R	MCF2L2;B3GNT5	-0.0116088	0.00157353	-7.3775	1.61289e-13
cg14023239	3:183209713-183209713	R	KLHL6	0.00261949	0.000440763	5.94308	2.79713e-09
cg08681689	3:184034132-184034132	F	EIF4G1	-0.00420566	0.000738499	-5.69488	1.23462e-08
cg10585661	3:184056618-184056618	R	FAM131A	-0.0123818	0.00231996	-5.33707	9.44615e-08
cg20674424	3:186503527-186503527	F	MIR1248;EIF4A2;SNORA81	-0.00908214	0.00101691	-8.93112	4.2173e-19
cg16764781	3:189347820-189347820	R	TP63	-0.0107634	0.00194112	-5.54496	2.94013e-08
cg02226079	3:190971216-190971216	R	-	0.0120648	0.0016988	7.10193	1.23027e-12
cg19235026	3:191047812-191047812	R	CCDC50;UTS2D	-0.00534116	0.000936827	-5.70134	1.18873e-08
cg00198594	3:192734341-192734341	R	-	0.00384114	0.000645	5.95526	2.59664e-09
cg21664281	3:193561005-193561005	R	-	0.0218051	0.00328236	6.64313	3.07098e-11
cg16924010	3:194018158-194018158	F	-	0.00860237	0.00105191	8.17785	2.88952e-16
cg13185177	3:194119885-194119885	R	GP5	0.023339	0.00299449	7.79399	6.49242e-15
cg14880079	3:194120150-194120150	R	GP5	0.00531714	0.000877773	6.05754	1.38223e-09
cg00462971	3:194784405-194784405	F	-	0.0171561	0.00246126	6.97047	3.15884e-12
cg15251319	3:194836302-194836302	R	C3orf21	0.00631225	0.00113026	5.58475	2.34035e-08
cg11095099	3:195604374-195604374	R	TNK2	-0.00386748	0.000697096	-5.54799	2.88965e-08
cg21845080	3:196065306-196065306	R	TM4SF19	0.00515483	0.000906743	5.685	1.30815e-08
cg07277038	3:196373543-196373543	R	LRRC33	0.0176696	0.00267311	6.61015	3.83926e-11
cg20534585	3:196373598-196373598	F	LRRC33	0.0168645	0.00272211	6.19537	5.81484e-10
cg08202836	3:196373751-196373751	R	LRRC33	0.0109919	0.00191046	5.7535	8.74165e-09
cg05485379	3:197121410-197121410	R	-	-0.00223973	0.000378442	-5.91828	3.25317e-09
cg25611057	3:197121419-197121419	F	-	-0.00699556	0.00110038	-6.3574	2.05192e-10
cg03358636	3:197474006-197474006	R	KIAA0226	-0.0217132	0.00262331	-8.27705	1.26266e-16
cg10843276	4:726697-726697	R	PCGF3	0.0143781	0.00224609	6.40139	1.5397e-10
cg01552919	4:901847-901847	R	GAK	0.00827679	0.00147673	5.6048	2.08491e-08
cg21505886	4:1724428-1724428	F	TMEM129;TACC3	-0.00784702	0.00139479	-5.62597	1.8447e-08
cg05347334	4:2439397-2439397	F	-	-0.00599148	0.000897875	-6.67296	2.50701e-11
cg27289478	4:2470262-2470262	F	RNF4	-0.00316961	0.000582957	-5.43712	5.41476e-08
cg07094298	4:2748026-2748026	F	TNIP2	-0.0245195	0.00333425	-7.35383	1.92611e-13
cg00741986	4:2748332-2748332	R	TNIP2	-0.0159861	0.00248211	-6.44053	1.19057e-10
cg08763102	4:3079751-3079751	F	HTT	-0.012412	0.00140784	-8.81637	1.18234e-18
cg15544235	4:3080113-3080113	F	HTT	-0.00657703	0.00121859	-5.39726	6.76671e-08
cg21121843	4:3203982-3203982	R	HTT	-0.0242321	0.0037639	-6.43802	1.2104e-10
cg01290904	4:5708474-5708474	R	EVC2	-0.0139913	0.00211826	-6.60509	3.97289e-11
cg01442064	4:5713450-5713450	F	EVC	-0.0128063	0.00120179	-10.656	1.63483e-26
cg07265588	4:6574480-6574480	R	-	-0.00826605	0.00146094	-5.65806	1.53096e-08
cg19906672	4:6918868-6918868	F	TBC1D14	-0.011829	0.00190279	-6.21665	5.0788e-10
cg06283478	4:7649606-7649606	R	SORCS2	0.00726986	0.00117334	6.19588	5.79604e-10
cg08722675	4:8412549-8412549	F	ACOX3	0.00721372	0.00135128	5.33845	9.37465e-08
cg21329975	4:15471214-15471214	R	CC2D2A	0.00552406	0.000754163	7.32475	2.39341e-13
cg04332373	4:15779642-15779642	F	CD38	0.0114593	0.00176069	6.50843	7.59412e-11
cg04811945	4:15779709-15779709	R	CD38	0.0122917	0.00226931	5.41647	6.07862e-08
cg23291039	4:25808901-25808901	R	SEL1L3	0.00481175	0.000890522	5.40329	6.54287e-08
cg22786472	4:26198975-26198975	F	-	-0.00537156	0.000986766	-5.4436	5.2214e-08
cg04276669	4:26319867-26319867	R	RBPJ	0.0044708	0.000743329	6.01456	1.80374e-09
cg19719391	4:26789915-26789915	F	-	0.0170988	0.00244323	6.99844	2.58827e-12
cg18777299	4:26994740-26994740	F	STIM2	-0.00879598	0.00139611	-6.30036	2.96963e-10
cg05897210	4:36282339-36282339	R	DTHD1	0.0194518	0.00331835	5.86189	4.57626e-09
cg15339249	4:36282498-36282498	R	DTHD1	0.00685097	0.000850587	8.05441	7.98657e-16
cg25205699	4:37246280-37246280	R	KIAA1239	0.00412306	0.000681869	6.04671	1.47835e-09
cg03109660	4:37684505-37684505	F	RELL1	-0.0119403	0.00191759	-6.22673	4.76259e-10
cg22601421	4:40632299-40632299	F	RBM47	0.00311174	0.000493162	6.30977	2.79453e-10
cg16565913	4:40632362-40632362	R	RBM47	0.00829379	0.0015472	5.36052	8.29833e-08
cg14906103	4:41936852-41936852	F	TMEM33	0.00846177	0.00136636	6.19294	5.90507e-10
cg11984971	4:54765826-54765826	F	-	0.00578059	0.00100733	5.73852	9.5505e-09
cg26542660	4:56813860-56813860	R	CEP135	-0.00619476	0.00112621	-5.50055	3.78605e-08
cg16936060	4:57523055-57523055	F	HOPX	0.0164807	0.00262687	6.2739	3.52112e-10
cg25313468	4:57773308-57773308	R	REST	-0.0108243	0.00197035	-5.49359	3.93847e-08
cg17724147	4:58290751-58290751	F	-	0.00881947	0.00151298	5.8292	5.56953e-09
cg15621697	4:72166462-72166462	F	SLC4A4	-0.00553076	0.000886034	-6.24215	4.31588e-10
cg20357806	4:74853779-74853779	R	PPBP	0.0096597	0.00167146	5.77922	7.50494e-09
cg16744741	4:82126025-82126025	R	PRKG2	0.0124101	0.00199219	6.22937	4.68309e-10
cg11277230	4:87813935-87813935	F	C4orf36	0.00319415	0.000588585	5.42682	5.73658e-08
cg00689360	4:100273995-100273995	R	ADH1C	-0.0126408	0.00221777	-5.69981	1.19943e-08
cg06670463	4:103749966-103749966	F	UBE2D3	-0.00827231	0.00129952	-6.36568	1.94428e-10
cg14459011	4:103998497-103998497	R	NHEDC2	-0.00728448	0.00136687	-5.3293	9.85943e-08
cg01150799	4:108955838-108955838	F	HADH	0.00827005	0.00117745	7.02371	2.16048e-12
cg06214925	4:109092628-109092628	F	LOC641518	-0.00585697	0.000960018	-6.10089	1.0548e-09
cg11165912	4:110220063-110220063	R	COL25A1	0.00888528	0.00118794	7.47957	7.4565e-14
cg20589883	4:111115135-111115135	R	ELOVL6	0.00664862	0.00111553	5.96004	2.52176e-09
cg26728709	4:114823338-114823338	F	ARSJ	0.0120722	0.00145227	8.31264	9.35967e-17
cg24683623	4:123747447-123747447	F	FGF2	-0.00666722	0.00120346	-5.54002	3.02429e-08
cg01634388	4:129405035-129405035	R	-	0.0111616	0.00138064	8.08441	6.24656e-16
cg27628849	4:129775059-129775059	F	PHF17	0.00569896	0.000950555	5.9954	2.02979e-09
cg03916421	4:130013461-130013461	R	SCLT1;C4orf33	-0.0102977	0.00165131	-6.23608	4.48677e-10
cg22027435	4:140076137-140076137	R	-	0.00801875	0.00104953	7.64031	2.16699e-14
cg05316864	4:140527631-140527631	F	-	0.00725033	0.00131665	5.50667	3.65694e-08
cg04761746	4:141177756-141177756	F	SCOC	-0.00851136	0.00140939	-6.03902	1.55049e-09
cg21434376	4:141563054-141563054	F	TBC1D9	0.0132497	0.00213641	6.20187	5.57969e-10
cg20644981	4:152020400-152020400	R	RPS3A	0.00914471	0.00137926	6.63017	3.35305e-11
cg02032558	4:155662438-155662438	R	-	-0.0127403	0.00209023	-6.09515	1.09332e-09
cg07990556	4:159792176-159792176	F	FNIP2	0.00612968	0.000881857	6.95088	3.63024e-12
cg27635485	4:177630793-177630793	F	VEGFC	0.00531239	0.000982106	5.40918	6.33124e-08
cg22905866	4:185468777-185468777	F	-	-0.012239	0.00163694	-7.47675	7.61851e-14
cg01052864	5:215875-215875	R	CCDC127	-0.00862104	0.00155854	-5.53148	3.17543e-08
cg06060868	5:231934-231934	F	SDHA	-0.00887166	0.00147522	-6.01379	1.81239e-09
cg00300637	5:319433-319433	R	AHRR	0.0128077	0.0013237	9.67567	3.82562e-22
cg11554391	5:321320-321320	F	AHRR	-0.0233977	0.00264755	-8.8375	9.7886e-19
cg16896326	5:322134-322134	R	AHRR	-0.00279946	0.000524424	-5.33815	9.38982e-08
cg17924476	5:323794-323794	R	AHRR	0.0334751	0.00390047	8.58233	9.29727e-18
cg23067299	5:323907-323907	R	AHRR	0.00898913	0.00108903	8.25425	1.52858e-16
cg08606254	5:323969-323969	R	AHRR	0.00707877	0.0009035	7.83483	4.6949e-15
cg25004427	5:326523-326523	R	AHRR	0.0103464	0.00183143	5.64934	1.61069e-08
cg09338136	5:344057-344057	F	AHRR	-0.0164246	0.00243824	-6.73625	1.62527e-11
cg24688690	5:345850-345850	F	AHRR	-0.00736939	0.00109415	-6.73527	1.63628e-11
cg08858540	5:346238-346238	R	AHRR	-0.00750795	0.00132141	-5.68179	1.3329e-08
cg09084391	5:346247-346247	F	AHRR	-0.01142	0.00187108	-6.10339	1.0384e-09
cg12806681	5:368394-368394	R	AHRR	-0.0187072	0.00214324	-8.72846	2.58163e-18
cg03991871	5:368447-368447	R	AHRR	-0.0378842	0.0046253	-8.19063	2.59854e-16
cg23916896	5:368804-368804	R	AHRR	-0.0587913	0.00643324	-9.13868	6.32182e-20
cg11902777	5:368843-368843	F	AHRR	-0.0200973	0.00177356	-11.3317	9.14624e-30
cg01899089	5:369969-369969	F	AHRR	-0.0315994	0.00394107	-8.01797	1.07507e-15
cg23576855	5:373299-373299	R	AHRR	-0.145827	0.0135864	-10.7333	7.10094e-27
cg05575921	5:373378-373378	F	AHRR	-0.180272	0.0170706	-10.5604	4.54959e-26
cg22356527	5:374425-374425	F	AHRR	0.00958592	0.00144078	6.65328	2.86637e-11
cg26703534	5:377358-377358	F	AHRR	-0.0408938	0.00427925	-9.55631	1.22032e-21
cg01097768	5:378854-378854	R	AHRR	-0.0165707	0.00134464	-12.3235	6.7702e-35
cg14817490	5:392920-392920	F	AHRR	-0.0489979	0.00540121	-9.07166	1.17214e-19
cg17287155	5:393347-393347	F	AHRR	-0.0268106	0.00320012	-8.37802	5.38271e-17
cg04551776	5:393366-393366	F	AHRR	-0.0244	0.0021087	-11.5711	5.7733e-31
cg25648203	5:395444-395444	R	AHRR	-0.0387494	0.00506977	-7.64323	2.11847e-14
cg16219322	5:399012-399012	F	AHRR	-0.00796938	0.00133361	-5.97581	2.28955e-09
cg21161138	5:399360-399360	R	AHRR	-0.0529788	0.00651936	-8.12637	4.4232e-16
cg03604011	5:400201-400201	F	AHRR	0.0241312	0.00349031	6.91375	4.71999e-12
cg24090911	5:400732-400732	F	AHRR	-0.0238387	0.00349234	-6.82598	8.73259e-12
cg14647125	5:403112-403112	R	AHRR	-0.00615156	0.00105101	-5.85302	4.8272e-09
cg02385153	5:404766-404766	F	AHRR;LOC100310782	0.0107383	0.00174013	6.17096	6.78786e-10
cg11557553	5:404996-404996	F	AHRR;LOC100310782	0.00958635	0.00132038	7.26032	3.86173e-13
cg22937882	5:405774-405774	F	AHRR;LOC100310782	0.00822612	0.00114628	7.17635	7.15952e-13
cg26076054	5:421317-421317	F	AHRR	0.0188096	0.00330161	5.6971	1.21862e-08
cg26529655	5:424371-424371	F	AHRR	-0.00960869	0.00179537	-5.35194	8.70166e-08
cg26850624	5:429559-429559	R	AHRR	0.0215114	0.00315283	6.82291	8.92139e-12
cg10841124	5:433274-433274	R	AHRR	0.0117422	0.00155164	7.56758	3.80237e-14
cg16336872	5:435267-435267	R	AHRR	0.00364357	0.000675059	5.3974	6.76122e-08
cg26954197	5:436816-436816	R	AHRR	0.00709666	0.000821239	8.64141	5.55258e-18
cg16651552	5:483546-483546	F	SLC9A3	0.00751217	0.0012444	6.03681	1.57194e-09
cg13644239	5:891886-891886	R	TRIP13;BRD9	-0.0058148	0.00107194	-5.42458	5.80915e-08
cg03999941	5:957511-957511	R	-	-0.0164925	0.00237843	-6.9342	4.08527e-12
cg21747070	5:957535-957535	F	-	-0.0187511	0.00243474	-7.70149	1.34493e-14
cg00580497	5:1153746-1153746	R	-	-0.0106291	0.00198671	-5.35012	8.78947e-08
cg24908166	5:1268800-1268800	R	TERT	-0.00848734	0.0014122	-6.01001	1.85513e-09
cg05661533	5:1495043-1495043	R	LPCAT1	-0.00733313	0.00132143	-5.54939	2.86673e-08
cg07902156	5:1495284-1495284	F	LPCAT1	-0.00938208	0.00172397	-5.44215	5.26426e-08
cg07278634	5:1962554-1962554	R	-	0.0083735	0.0014085	5.94498	2.76498e-09
cg05534710	5:3595728-3595728	R	IRX1	0.00297003	0.000494643	6.0044	1.92043e-09
cg17298925	5:6828054-6828054	F	-	0.0156116	0.00260606	5.99049	2.09209e-09
cg07712198	5:9015582-9015582	R	-	0.0107862	0.00121419	8.88339	6.48507e-19
cg03604424	5:14171590-14171590	F	TRIO	-0.00959151	0.00178342	-5.37815	7.52548e-08
cg24608218	5:17219239-17219239	F	BASP1	-0.00334512	0.000582465	-5.74305	9.2987e-09
cg21806580	5:18746010-18746010	R	-	0.0175475	0.00253169	6.93117	4.17371e-12
cg22705225	5:31640216-31640216	F	-	0.00595753	0.000885861	6.72513	1.75434e-11
cg00960906	5:31769846-31769846	F	-	0.00818099	0.0014246	5.74264	9.3212e-09
cg13039251	5:32018601-32018601	R	PDZD2	0.0303973	0.00380481	7.98917	1.35848e-15
cg17617843	5:34043454-34043454	F	C1QTNF3	0.00783109	0.00140788	5.56234	2.6618e-08
cg18917643	5:39476124-39476124	F	-	-0.00775817	0.00141516	-5.48218	4.20107e-08
cg08754067	5:40833236-40833236	R	SNORD72;RPL37	-0.00748427	0.00138105	-5.41928	5.98397e-08
cg15130459	5:40834228-40834228	R	SNORD72;RPL37	-0.0156301	0.00221796	-7.04706	1.82732e-12
cg06433467	5:67730071-67730071	R	-	-0.00961427	0.00160595	-5.98664	2.14226e-09
cg10629249	5:68789822-68789822	F	OCLN	-0.00616797	0.00104233	-5.91746	3.26947e-09
cg17483411	5:72114851-72114851	F	TNPO1	-0.00692721	0.00124242	-5.57556	2.46738e-08
cg11212234	5:74353351-74353351	F	-	-0.00950521	0.00162647	-5.84406	5.09432e-09
cg05673882	5:74862702-74862702	F	POLK	-0.0260026	0.00383618	-6.77824	1.21647e-11
cg00499700	5:76116088-76116088	F	F2RL1	0.00428587	0.000803439	5.3344	9.58584e-08
cg26964651	5:77949077-77949077	R	-	-0.0117591	0.0021068	-5.5815	2.38448e-08
cg22052143	5:78067856-78067856	F	-	0.0106973	0.00115406	9.26927	1.8742e-20
cg00024404	5:79552470-79552470	R	SERINC5	-0.00899106	0.00143671	-6.2581	3.89693e-10
cg26908328	5:79552537-79552537	R	SERINC5	-0.00873204	0.00135395	-6.44932	1.12353e-10
cg04816394	5:80529067-80529067	R	RNU5E;RNU5D;CKMT2	0.00661826	0.00103359	6.40317	1.52187e-10
cg11323506	5:80529135-80529135	F	RNU5E;RNU5D;CKMT2	0.00840668	0.00105167	7.99366	1.30989e-15
cg18178840	5:81702289-81702289	R	-	0.00887708	0.00164511	5.39605	6.81258e-08
cg10874644	5:83898708-83898708	F	-	0.019702	0.00300141	6.56425	5.22956e-11
cg22792367	5:96267912-96267912	F	-	-0.00814546	0.0011666	-6.98223	2.90524e-12
cg07019857	5:106822849-106822849	R	EFNA5	-0.0100671	0.001764	-5.70696	1.15014e-08
cg08651538	5:111069986-111069986	R	C5orf13	0.00566402	0.000966053	5.86306	4.54414e-09
cg01272202	5:112716899-112716899	F	MCC	-0.0101943	0.00147026	-6.93367	4.10067e-12
cg08266095	5:123149716-123149716	F	-	-0.0234735	0.00308938	-7.59813	3.00446e-14
cg26942124	5:124080075-124080075	R	ZNF608	-0.00564854	0.00102663	-5.50205	3.75406e-08
cg04704634	5:131396204-131396204	F	IL3	0.00762047	0.00123543	6.16828	6.9037e-10
cg16545743	5:131396250-131396250	R	IL3	0.00745516	0.00129586	5.75306	8.7644e-09
cg00771722	5:131396253-131396253	R	IL3	0.00645717	0.000925894	6.97398	3.0809e-12
cg02325250	5:131409289-131409289	F	CSF2	-0.0111185	0.00164901	-6.74253	1.55649e-11
cg04136748	5:133515262-133515262	R	-	0.00536143	0.000768047	6.98061	2.93903e-12
cg16151960	5:133890280-133890280	F	PHF15	-0.0124533	0.00125762	-9.90228	4.06906e-23
cg01952185	5:134813213-134813213	R	-	0.0150244	0.00231341	6.49449	8.33176e-11
cg11429111	5:134813329-134813329	F	-	0.0133787	0.0017744	7.53985	4.70502e-14
cg19070894	5:134823888-134823888	F	-	0.011486	0.00119365	9.62258	6.41972e-22
cg12828729	5:134823969-134823969	R	-	0.011927	0.00209447	5.69455	1.237e-08
cg10676309	5:137685565-137685565	F	-	0.00512681	0.000874993	5.85926	4.64921e-09
cg22160883	5:138609222-138609222	R	MATR3;SNHG4	-0.00623992	0.00102348	-6.09676	1.0824e-09
cg23205886	5:138611766-138611766	F	SNHG4;MATR3	-0.0133785	0.00191695	-6.97904	2.97198e-12
cg23233742	5:139077894-139077894	F	-	-0.0158323	0.00235739	-6.71604	1.86726e-11
cg19583819	5:139283051-139283051	F	NRG2	-0.0107954	0.00157899	-6.83693	8.09089e-12
cg02646073	5:139619584-139619584	R	C5orf32	0.00575205	0.00095058	6.05109	1.43867e-09
cg06866033	5:141391951-141391951	F	GNPDA1	-0.010105	0.00171166	-5.90365	3.55542e-09
cg26547816	5:142527658-142527658	F	ARHGAP26	-0.00859687	0.0013487	-6.37419	1.83929e-10
cg22158051	5:143172092-143172092	R	-	0.00616983	0.000802756	7.68582	1.52024e-14
cg10678215	5:143191565-143191565	R	HMHB1	0.0137176	0.00186568	7.35262	1.94352e-13
cg09560590	5:143191663-143191663	F	HMHB1	0.0123942	0.00187924	6.59531	4.24359e-11
cg04225775	5:143191771-143191771	F	HMHB1	0.00816054	0.00114058	7.15474	8.38334e-13
cg02228160	5:143192067-143192067	F	HMHB1	0.01445	0.00205119	7.04471	1.85846e-12
cg24808105	5:148339194-148339194	R	-	-0.00854849	0.00114375	-7.47408	7.77442e-14
cg16786458	5:149108820-149108820	F	PPARGC1B	0.0176512	0.00210309	8.39299	4.73931e-17
cg16646054	5:150157726-150157726	F	C5orf62	-0.0119154	0.00186816	-6.37813	1.79264e-10
cg14580211	5:150161299-150161299	R	C5orf62	-0.0333472	0.00415891	-8.01825	1.07261e-15
cg11935041	5:150977390-150977390	F	-	0.00498336	0.000860889	5.78862	7.0968e-09
cg27144719	5:156340946-156340946	R	-	0.00642857	0.001186	5.42039	5.94708e-08
cg16608498	5:158612132-158612132	R	RNF145	-0.01317	0.00239273	-5.50418	3.70884e-08
cg26403843	5:158634085-158634085	R	RNF145	-0.0167083	0.00306508	-5.45119	5.00335e-08
cg18394552	5:159428643-159428643	F	-	0.0134463	0.00203243	6.61588	3.69358e-11
cg03833097	5:159903998-159903998	R	-	-0.0061228	0.00102821	-5.95485	2.60318e-09
cg11927233	5:170816542-170816542	F	NPM1	-0.0169645	0.00176815	-9.59447	8.43474e-22
cg24698211	5:170877540-170877540	F	FGF18	-0.0120011	0.00225151	-5.33027	9.80689e-08
cg26992634	5:171709304-171709304	R	UBTD2	-0.00873716	0.00140563	-6.21585	5.10481e-10
cg00327072	5:172110477-172110477	F	NEURL1B	-0.00652937	0.000962303	-6.78515	1.15964e-11
cg17619208	5:175623192-175623192	R	-	-0.00792799	0.00082442	-9.61645	6.81411e-22
cg02270010	5:175958651-175958651	F	RNF44	-0.00672661	0.00121684	-5.52794	3.24005e-08
cg08866634	5:175962338-175962338	F	RNF44	-0.00953547	0.00165393	-5.76533	8.15e-09
cg09869729	5:176326528-176326528	F	HK3	0.0049485	0.00066062	7.49069	6.85131e-14
cg24711224	5:176561865-176561865	F	NSD1	-0.00586446	0.000974161	-6.02001	1.74402e-09
cg07671752	5:176734858-176734858	F	MXD3	-0.0049177	0.00091036	-5.40192	6.59304e-08
cg23222488	5:176755393-176755393	F	-	0.0101742	0.00154935	6.5668	5.14091e-11
cg14643075	5:176755449-176755449	R	-	0.00890758	0.00148989	5.97867	2.24965e-09
cg11105358	5:176758052-176758052	R	-	0.00646453	0.000792151	8.16073	3.33007e-16
cg04543273	5:176758413-176758413	R	-	0.00650771	0.000752793	8.64475	5.39218e-18
cg07286341	5:176923805-176923805	R	PDLIM7	-0.00768054	0.000857815	-8.95361	3.4403e-19
cg12513616	5:177370977-177370977	F	-	-0.0262425	0.00195846	-13.3995	6.0858e-41
cg20435267	5:178288359-178288359	R	ZNF354B	0.0029911	0.000551046	5.42805	5.6973e-08
cg17359265	5:178567126-178567126	R	ADAMTS2	-0.00630364	0.000813016	-7.7534	8.94611e-15
cg00315394	5:179232165-179232165	R	MGAT4B;SQSTM1	-0.00428606	0.000756649	-5.66453	1.47431e-08
cg12619504	5:179232533-179232533	R	SQSTM1;MGAT4B	-0.0146712	0.0021908	-6.69674	2.13116e-11
cg09222732	6:466893-466893	F	-	-0.00638808	0.00110594	-5.77618	7.64174e-09
cg05444514	6:466935-466935	F	-	-0.00713972	0.00119455	-5.97692	2.27399e-09
cg12455309	6:582493-582493	F	EXOC2	-0.00566271	0.000815477	-6.94405	3.81015e-12
cg18132076	6:1970710-1970710	R	GMDS	0.00916893	0.00110912	8.26686	1.37529e-16
cg17975379	6:4893429-4893429	F	CDYL	0.00496166	0.000809289	6.13089	8.73891e-10
cg01882991	6:6677756-6677756	R	-	-0.0150852	0.00250352	-6.02561	1.6847e-09
cg13809441	6:6737631-6737631	R	-	0.0114085	0.00155781	7.32344	2.4169e-13
cg07090714	6:6857062-6857062	F	-	-0.0184968	0.00216755	-8.53348	1.42006e-17
cg07207043	6:7051497-7051497	R	-	-0.0130879	0.00240993	-5.43084	5.60896e-08
cg16554099	6:7053734-7053734	R	-	-0.0119687	0.00218159	-5.48622	4.10618e-08
cg21572722	6:11044894-11044894	F	ELOVL2	0.00521022	0.000970628	5.36788	7.96667e-08
cg01129238	6:11779817-11779817	F	C6orf105	0.00475242	0.000761054	6.24453	4.25077e-10
cg23127986	6:11939022-11939022	R	-	0.00628763	0.000780244	8.05854	7.7208e-16
cg03446062	6:14477353-14477353	R	-	0.00727529	0.00118802	6.12389	9.13169e-10
cg01487468	6:14622793-14622793	R	-	-0.00886925	0.00139079	-6.37714	1.80429e-10
cg16248435	6:15358299-15358299	F	JARID2	0.00590719	0.000970327	6.08783	1.1445e-09
cg09202659	6:15380565-15380565	F	JARID2	-0.00644481	0.00100577	-6.40783	1.47607e-10
cg18954479	6:20834224-20834224	F	CDKAL1	0.0148518	0.00232118	6.39841	1.57008e-10
cg11435441	6:25027994-25027994	F	-	-0.00762692	0.00139385	-5.47182	4.45441e-08
cg06951627	6:26196580-26196580	R	-	-0.0155191	0.00167277	-9.27745	1.73582e-20
cg03785755	6:26196794-26196794	F	-	-0.0140306	0.00181103	-7.74732	9.38512e-15
cg04424621	6:27101941-27101941	F	HIST1H2BJ	-0.00930889	0.00159823	-5.8245	5.72855e-09
cg03340878	6:27925166-27925166	R	OR2B6	-0.0203776	0.00334014	-6.10081	1.05531e-09
cg12212060	6:28323405-28323405	R	ZNF323;ZKSCAN3	-0.00506423	0.000898573	-5.63586	1.74185e-08
cg12423733	6:29454623-29454623	R	MAS1L	0.0248822	0.00406296	6.12416	9.1164e-10
cg25730428	6:29454755-29454755	F	MAS1L	0.0163434	0.00266226	6.1389	8.30933e-10
cg26371172	6:29454888-29454888	R	MAS1L	0.00617254	0.000741972	8.3191	8.86321e-17
cg23606396	6:29717917-29717917	F	LOC285830	0.0106911	0.00127994	8.35282	6.66494e-17
cg22184136	6:30038720-30038720	F	RNF39	-0.00633446	0.00111716	-5.67017	1.42657e-08
cg07516196	6:30044002-30044002	R	RNF39	0.0109473	0.00169187	6.47052	9.7664e-11
cg20751345	6:30066428-30066428	R	-	0.0100718	0.00139719	7.20856	5.65454e-13
cg14142171	6:30228101-30228101	F	HLA-L	-0.00494815	0.00087452	-5.65813	1.53032e-08
cg19913291	6:30295432-30295432	F	HCG18;TRIM39	-0.00871598	0.00130178	-6.69544	2.15029e-11
cg04907849	6:30459317-30459317	F	HLA-E	-0.00598005	0.00096186	-6.21718	5.06176e-10
cg13054640	6:30647148-30647148	R	KIAA1949	-0.00989677	0.00185362	-5.33915	9.33842e-08
cg12105190	6:30653407-30653407	R	KIAA1949	-0.00736718	0.00108895	-6.76542	1.32925e-11
cg07257768	6:30684736-30684736	F	MDC1	-0.00890436	0.0012288	-7.24638	4.28058e-13
cg06126421	6:30720080-30720080	R	-	-0.0972859	0.0104851	-9.27845	1.71957e-20
cg14753356	6:30720108-30720108	R	-	-0.0377759	0.00440121	-8.58308	9.23635e-18
cg24859433	6:30720203-30720203	R	-	-0.0310112	0.00445207	-6.96557	3.27072e-12
cg15342087	6:30720209-30720209	R	-	-0.0306271	0.00359571	-8.51767	1.62792e-17
cg03665259	6:31021826-31021826	R	HCG22	0.00209317	0.000380345	5.50336	3.72616e-08
cg06434490	6:31494261-31494261	F	-	-0.00892748	0.00125102	-7.13615	9.59787e-13
cg21587837	6:31525894-31525894	F	NFKBIL1	-0.00666723	0.00111511	-5.97897	2.24557e-09
cg03599224	6:31541349-31541349	R	LTA	-0.00469334	0.00070408	-6.66592	2.63013e-11
cg04472685	6:31545473-31545473	R	TNF	-0.00583243	0.000884762	-6.59209	4.33664e-11
cg23204396	6:31548107-31548107	R	-	-0.0095035	0.00145099	-6.54965	5.76725e-11
cg02104962	6:31548314-31548314	F	-	-0.0065015	0.0010563	-6.15498	7.50893e-10
cg25664715	6:31556482-31556482	F	LST1	-0.00428252	0.000800591	-5.3492	8.83436e-08
cg17478749	6:31589365-31589365	R	SNORA38;BAT2	-0.0107535	0.00196225	-5.48017	4.24921e-08
cg03689048	6:31619544-31619544	R	BAT3	-0.0043092	0.000585301	-7.36237	1.8068e-13
cg17422460	6:31632171-31632171	R	BAT4;CSNK2B	-0.011972	0.0019624	-6.1007	1.05608e-09
cg26467528	6:31632248-31632248	F	BAT4;CSNK2B	-0.0117681	0.00183402	-6.41658	1.3937e-10
cg06518831	6:31632541-31632541	R	BAT4;CSNK2B	-0.00432736	0.00062706	-6.90104	5.16249e-12
cg11452501	6:31646976-31646976	R	LY6G5C	-0.0111249	0.00191038	-5.82337	5.76714e-09
cg05256179	6:31658176-31658176	F	BAT5	-0.00378389	0.000682941	-5.54058	3.01469e-08
cg14258501	6:31680228-31680228	R	LY6G6E	0.00778234	0.00111343	6.9895	2.75858e-12
cg08409562	6:31737885-31737885	R	C6orf27	0.007126	0.00121617	5.85937	4.64616e-09
cg23781467	6:31760233-31760233	R	VARS	0.00897608	0.00166317	5.39696	6.77801e-08
cg05302489	6:31760426-31760426	F	VARS	0.0158448	0.00221724	7.1462	8.9214e-13
cg24771152	6:31760608-31760608	F	VARS	0.00676886	0.00104808	6.45837	1.05835e-10
cg04018738	6:31760616-31760616	F	VARS	0.0155556	0.00241416	6.4435	1.16747e-10
cg17619755	6:31760629-31760629	F	VARS	0.0232452	0.00245811	9.45653	3.18327e-21
cg15948030	6:31760825-31760825	R	VARS	0.00439881	0.000643225	6.83868	7.99236e-12
cg08899667	6:31761055-31761055	R	VARS	0.0145597	0.00144627	10.0671	7.7213e-24
cg10807309	6:31761062-31761062	R	VARS	0.0133362	0.00202355	6.59048	4.38405e-11
cg11073255	6:31762455-31762455	F	VARS	-0.00634748	0.000903931	-7.02208	2.18591e-12
cg16988810	6:31762650-31762650	F	VARS	-0.00935833	0.00159932	-5.85146	4.8728e-09
cg13014333	6:31762776-31762776	F	VARS	-0.00551845	0.00101096	-5.45862	4.79862e-08
cg13541527	6:31804078-31804078	F	C6orf48;SNORD52	-0.0239864	0.00395252	-6.06864	1.28998e-09
cg05789250	6:31804306-31804306	F	C6orf48;SNORD52	-0.0140257	0.00240601	-5.82944	5.56131e-09
cg20069688	6:31941049-31941049	F	STK19;DOM3Z	-0.00696499	0.000915677	-7.60638	2.8188e-14
cg06580770	6:32054790-32054790	R	TNXB	-0.00513207	0.000952586	-5.38751	7.14415e-08
cg26539631	6:32097439-32097439	F	ATF6B;FKBPL	-0.0048866	0.00088426	-5.5262	3.27242e-08
cg18419271	6:32116016-32116016	R	-	0.00906316	0.00145532	6.2276	4.73645e-10
cg03812323	6:32116106-32116106	F	-	0.00866558	0.00124027	6.98687	2.81083e-12
cg23061027	6:32116207-32116207	R	PRRT1	0.0114175	0.00143477	7.95772	1.7524e-15
cg25955180	6:32116538-32116538	F	PRRT1	0.0100526	0.00125443	8.01367	1.11338e-15
cg17272563	6:32116548-32116548	F	PRRT1	0.00985642	0.00142273	6.92783	4.27331e-12
cg27067781	6:32116853-32116853	R	PRRT1	0.0101157	0.00132205	7.65147	1.98699e-14
cg14757228	6:32116858-32116858	R	PRRT1	0.0101978	0.00136322	7.48071	7.39244e-14
cg13782301	6:32116875-32116875	F	PRRT1	0.0127759	0.00215027	5.94154	2.8235e-09
cg22849665	6:32118375-32118375	R	PRRT1	-0.0141022	0.00237898	-5.92785	3.06924e-09
cg06814287	6:32120584-32120584	F	PPT2;PRRT1	-0.00725683	0.000982949	-7.38271	1.55105e-13
cg01111041	6:32121055-32121055	F	PPT2;PRRT1	-0.0093304	0.00174825	-5.33698	9.4506e-08
cg11386011	6:32121156-32121156	F	PPT2;PRRT1	-0.0071954	0.00111052	-6.47929	9.21528e-11
cg03280235	6:32158953-32158953	R	PBX2;GPSM3	-0.00870659	0.00099145	-8.78168	1.61057e-18
cg19555708	6:32159604-32159604	F	GPSM3	-0.00866921	0.00145777	-5.94688	2.73301e-09
cg06194738	6:32159607-32159607	F	GPSM3	-0.011007	0.0016283	-6.75981	1.38174e-11
cg19321684	6:32159933-32159933	R	GPSM3	-0.0189975	0.00317352	-5.98627	2.14713e-09
cg00442389	6:32160074-32160074	R	GPSM3	-0.00984928	0.00122634	-8.03146	9.63166e-16
cg11868595	6:32191226-32191226	R	NOTCH4	-0.00729995	0.00133606	-5.46381	4.66025e-08
cg03363904	6:32802655-32802655	R	TAP2	-0.00494565	0.000922833	-5.3592	8.3591e-08
cg08331398	6:32808918-32808918	R	PSMB8	-0.00811904	0.00151807	-5.34826	8.88037e-08
cg11453837	6:32810551-32810551	R	PSMB8	-0.00551932	0.000955755	-5.77483	7.70313e-09
cg02181920	6:32820029-32820029	F	TAP1	-0.00758756	0.00134034	-5.66094	1.50547e-08
cg10666909	6:32820249-32820249	F	TAP1	-0.00555798	0.0010306	-5.39294	6.93135e-08
cg03531211	6:32920102-32920102	R	HLA-DMA	-0.0108232	0.00122059	-8.86718	7.50246e-19
cg07715777	6:33128963-33128963	F	-	-0.00706969	0.00126132	-5.60501	2.08247e-08
cg14362925	6:33165707-33165707	R	RXRB	-0.00654714	0.00122313	-5.35277	8.66177e-08
cg17567838	6:33167488-33167488	R	SLC39A7;RXRB	-0.012341	0.00188998	-6.52974	6.58845e-11
cg01502872	6:33173119-33173119	F	HSD17B8	-0.00663551	0.0012278	-5.4044	6.50264e-08
cg22573696	6:33216663-33216663	F	-	-0.010462	0.00151929	-6.8861	5.73422e-12
cg17334970	6:33218094-33218094	F	VPS52	-0.00578494	0.000968572	-5.97265	2.33423e-09
cg11682350	6:33240284-33240284	F	VPS52;RPS18	-0.003151	0.000452698	-6.9605	3.39078e-12
cg14266999	6:33240388-33240388	R	VPS52;RPS18	-0.00867505	0.00130403	-6.65248	2.88194e-11
cg11222065	6:33240468-33240468	F	VPS52;RPS18	-0.00792722	0.00112686	-7.03481	1.99539e-12
cg26283141	6:33240471-33240471	F	VPS52;RPS18	-0.0149584	0.00175756	-8.51088	1.72617e-17
cg07362537	6:33240820-33240820	R	VPS52;RPS18	-0.0113995	0.00147783	-7.71367	1.22254e-14
cg12086028	6:33241026-33241026	R	VPS52;RPS18	-0.0146713	0.00176734	-8.30134	1.0294e-16
cg27182159	6:33241226-33241226	F	RPS18	-0.0109216	0.00187749	-5.81715	5.9861e-09
cg12583553	6:33242487-33242487	R	RPS18	-0.00866433	0.00160521	-5.39762	6.75316e-08
cg09287933	6:33384473-33384473	R	CUTA	-0.00754046	0.000954555	-7.89945	2.80134e-15
cg01300096	6:33384490-33384490	R	CUTA	-0.00742967	0.00120917	-6.14443	8.025e-10
cg14021478	6:33384537-33384537	R	CUTA	-0.00871721	0.00148034	-5.88865	3.89364e-09
cg23565821	6:33385056-33385056	R	CUTA	-0.0149439	0.00237573	-6.29024	3.16977e-10
cg26257411	6:33397122-33397122	F	SYNGAP1	-0.00653611	0.000698723	-9.35437	8.40977e-21
cg22740603	6:33397959-33397959	F	SYNGAP1	-0.00901463	0.00165935	-5.43261	5.55344e-08
cg22875823	6:33400543-33400543	F	SYNGAP1	-0.00821419	0.00133437	-6.15586	7.4671e-10
cg10780313	6:33501379-33501379	F	-	0.00794332	0.00127325	6.23863	4.41424e-10
cg21791252	6:33864756-33864756	F	-	0.00668256	0.00124784	5.35531	8.5411e-08
cg12765567	6:33918728-33918728	F	-	-0.00643581	0.000836184	-7.69665	1.39685e-14
cg02654940	6:34206400-34206400	F	HMGA1	-0.0094691	0.00108086	-8.76068	1.94072e-18
cg22797644	6:34206491-34206491	F	HMGA1	-0.00789453	0.00134618	-5.86438	4.50821e-09
cg04739880	6:35017865-35017865	F	ANKS1A	0.00798201	0.00111166	7.18026	6.95787e-13
cg09447622	6:35108605-35108605	R	TCP11	0.00574868	0.00101839	5.64486	1.65319e-08
cg05593667	6:35490744-35490744	F	-	-0.0120296	0.00131431	-9.1528	5.54784e-20
cg19014730	6:35635985-35635985	F	FKBP5	-0.00832508	0.00121083	-6.87552	6.17646e-12
cg20813374	6:35657180-35657180	R	FKBP5	-0.00892377	0.00164933	-5.41054	6.28364e-08
cg10750959	6:36107350-36107350	R	MAPK13	0.00666231	0.00104315	6.38674	1.69458e-10
cg03149958	6:36326677-36326677	R	-	-0.0153132	0.00230367	-6.6473	2.98524e-11
cg15474579	6:36645812-36645812	R	CDKN1A	-0.0207001	0.002966	-6.97911	2.97049e-12
cg18900812	6:36646127-36646127	R	CDKN1A	-0.0164974	0.00273169	-6.03926	1.54819e-09
cg23309670	6:36756830-36756830	F	CPNE5	0.00661593	0.00122528	5.39954	6.68118e-08
cg24807547	6:37504484-37504484	R	-	0.00724782	0.00133552	5.42694	5.7327e-08
cg19136371	6:40357140-40357140	F	-	0.00656279	0.00121609	5.39663	6.7903e-08
cg02629070	6:41394156-41394156	F	-	0.00727318	0.00120615	6.03006	1.63896e-09
cg08666707	6:41456441-41456441	F	-	-0.00993756	0.00174487	-5.6953	1.23154e-08
cg04517079	6:41546161-41546161	R	FOXP4	-0.0164931	0.00192512	-8.56729	1.05951e-17
cg04163119	6:41754006-41754006	R	PRICKLE4;TOMM6	-0.00431381	0.000705961	-6.11055	9.92871e-10
cg23598378	6:42072986-42072986	R	C6orf132	0.00738953	0.00126624	5.83582	5.35259e-09
cg20819617	6:43045052-43045052	R	PTK7	0.00396445	0.000679887	5.83104	5.50835e-09
cg18006990	6:43594962-43594962	R	GTPBP2	-0.00689398	0.00112025	-6.15399	7.55581e-10
cg01993576	6:44187674-44187674	F	SLC29A1	-0.0077645	0.000969365	-8.00988	1.14816e-15
cg00668559	6:44230977-44230977	F	NFKBIE	-0.0103019	0.00122568	-8.40502	4.27781e-17
cg15787744	6:44234175-44234175	F	NFKBIE	-0.00799655	0.00124818	-6.40655	1.48852e-10
cg19452802	6:46459961-46459961	R	-	0.00589647	0.00107693	5.47528	4.36821e-08
cg06439889	6:72077399-72077399	R	-	0.00497316	0.000773399	6.43027	1.27376e-10
cg11777498	6:89673741-89673741	F	RNGTT	-0.00407606	0.000758542	-5.37355	7.72008e-08
cg08130572	6:112081102-112081102	F	FYN	0.00493106	0.000841178	5.86209	4.57074e-09
cg03051880	6:119662024-119662024	F	MAN1A1	0.0106591	0.00120056	8.87839	6.78341e-19
cg02578070	6:119669305-119669305	R	MAN1A1	0.00723799	0.00134488	5.38188	7.37129e-08
cg15108334	6:133137167-133137167	F	RPS12;SNORD100;SNORA33	-0.00677236	0.00105773	-6.40271	1.52645e-10
cg06759309	6:139699305-139699305	R	-	0.00631205	0.000828928	7.61472	2.64267e-14
cg07201319	6:139909641-139909641	R	-	-0.00906995	0.00137736	-6.58503	4.54802e-11
cg06271237	6:144263369-144263369	F	PLAGL1	0.00966808	0.00143625	6.73149	1.67937e-11
cg13001142	6:147528521-147528521	F	STXBP5	0.0112214	0.00166358	6.7453	1.52709e-11
cg20778199	6:148020881-148020881	F	-	-0.0194987	0.00365735	-5.33138	9.74681e-08
cg18082788	6:149806339-149806339	R	ZC3H12D	-0.016691	0.0027089	-6.16153	7.2046e-10
cg00073460	6:149806502-149806502	F	ZC3H12D	-0.0169839	0.00243523	-6.97426	3.0748e-12
cg06762457	6:149806635-149806635	F	ZC3H12D	-0.0191781	0.0032572	-5.8879	3.91134e-09
cg14030904	6:149806732-149806732	R	ZC3H12D	-0.0137636	0.00238471	-5.77163	7.85083e-09
cg15331301	6:150381200-150381200	F	-	-0.0114329	0.00189234	-6.04167	1.52525e-09
cg24863152	6:151134876-151134876	F	PLEKHG1	-0.00555414	0.000975322	-5.69467	1.2361e-08
cg22417733	6:153303409-153303409	R	FBXO5	-0.0170632	0.00153981	-11.0814	1.54482e-28
cg17256711	6:154331078-154331078	F	OPRM1	0.00904063	0.00148115	6.1038	1.03573e-09
cg18649028	6:155428138-155428138	F	TIAM2	0.00583438	0.000892097	6.54007	6.14892e-11
cg00931843	6:155442993-155442993	F	TIAM2	0.0198544	0.00317266	6.25798	3.90008e-10
cg24582007	6:155782958-155782958	R	-	0.00632335	0.00115467	5.47631	4.34293e-08
cg10025514	6:156429169-156429169	F	-	-0.00297568	0.000511929	-5.81268	6.14788e-09
cg17576979	6:156829046-156829046	F	-	0.00548929	0.000983658	5.58048	2.39849e-08
cg01962471	6:157876936-157876936	F	ZDHHC14	0.00526976	0.000943725	5.584	2.35046e-08
cg25376310	6:158018910-158018910	R	ZDHHC14	-0.0062652	0.00097125	-6.45066	1.11367e-10
cg17852032	6:158066811-158066811	R	ZDHHC14	0.00679663	0.00117956	5.76198	8.31325e-09
cg05987787	6:158448508-158448508	R	SYNJ2	0.00529653	0.000749245	7.06915	1.55884e-12
cg17390562	6:159238463-159238463	R	EZR	-0.00678566	0.000909875	-7.4578	8.79802e-14
cg06585203	6:159238500-159238500	F	EZR	-0.00943687	0.00161965	-5.82648	5.66079e-09
cg22871253	6:159238744-159238744	R	EZR	-0.0108606	0.00135817	-7.99652	1.27983e-15
cg08267489	6:166400656-166400656	F	C6orf176;LOC441177	0.00238085	0.00037091	6.41895	1.37219e-10
cg03287929	6:168682455-168682455	F	-	-0.00473161	0.000862026	-5.48894	4.04344e-08
cg01568319	6:168841907-168841907	R	SMOC2	0.00390592	0.000724305	5.39264	6.94289e-08
cg24939196	6:169588809-169588809	F	-	0.00965233	0.00131398	7.34587	2.04431e-13
cg18881641	6:170103498-170103498	F	C6orf120;WDR27	-0.00877767	0.00152733	-5.74708	9.07993e-09
cg11625488	6:170403557-170403557	F	-	-0.011497	0.00213934	-5.37409	7.6969e-08
cg11647478	6:170497869-170497869	F	-	0.00564777	0.00098	5.76304	8.26139e-09
cg24039042	6:170580947-170580947	F	-	0.0100421	0.00186717	5.37825	7.52126e-08
cg01766850	6:170580966-170580966	F	-	0.0127975	0.00179599	7.12563	1.03607e-12
cg21138542	6:170581502-170581502	F	-	0.0136235	0.00158466	8.59712	8.17436e-18
cg26669717	7:641028-641028	R	PRKAR1B	-0.0119984	0.00152067	-7.89018	3.01752e-15
cg16190265	7:650249-650249	F	PRKAR1B	-0.0164458	0.00237658	-6.91996	4.51779e-12
cg26203136	7:739057-739057	R	PRKAR1B	-0.00931802	0.00134496	-6.9281	4.26517e-12
cg03333699	7:966569-966569	R	ADAP1	-0.00764674	0.00108417	-7.0531	1.74978e-12
cg07104557	7:1036653-1036653	F	C7orf50	-0.0152699	0.00283037	-5.39502	6.85158e-08
cg15693483	7:1102177-1102177	R	C7orf50	-0.0112765	0.00198624	-5.67732	1.36818e-08
cg11461808	7:1126579-1126579	R	GPER;C7orf50	-0.00499017	0.000885832	-5.63331	1.76782e-08
cg05058354	7:1513548-1513548	R	INTS1	-0.00698917	0.0011501	-6.07702	1.22438e-09
cg06857018	7:1908314-1908314	F	MAD1L1	0.00247573	0.000396088	6.25047	4.09216e-10
cg08712631	7:1960676-1960676	F	MAD1L1	-0.00512542	0.000761786	-6.72816	1.71822e-11
cg17551891	7:1960795-1960795	R	MAD1L1	-0.0214159	0.00359343	-5.95974	2.52643e-09
cg11066209	7:2282252-2282252	R	FTSJ2;NUDT1	-0.00544383	0.000690678	-7.88186	3.22546e-15
cg05055821	7:2758924-2758924	F	-	0.00604183	0.000751242	8.04245	8.80563e-16
cg11884933	7:2774414-2774414	R	GNA12	0.00640594	0.000965592	6.63421	3.26252e-11
cg25318189	7:2800436-2800436	F	GNA12	0.00593536	0.000905729	6.55313	5.63448e-11
cg09658497	7:2847517-2847517	F	GNA12	-0.0417077	0.00610414	-6.83268	8.33418e-12
cg19717773	7:2847554-2847554	F	GNA12	-0.0392275	0.00571151	-6.86814	6.50435e-12
cg18446336	7:2847575-2847575	F	GNA12	-0.0333712	0.00468955	-7.11606	1.11052e-12
cg27202779	7:3020536-3020536	F	CARD11	0.0112679	0.0018964	5.9417	2.82082e-09
cg18961281	7:3083773-3083773	F	CARD11	0.00428064	0.000663536	6.45126	1.10926e-10
cg18422587	7:3134670-3134670	F	-	0.0126133	0.00176157	7.16029	8.05065e-13
cg05642264	7:4169314-4169314	R	SDK1	0.0104476	0.00182043	5.7391	9.51822e-09
cg06001419	7:4717725-4717725	R	-	0.00660537	0.00105864	6.23947	4.39051e-10
cg09022230	7:5457225-5457225	R	TNRC18	-0.0221935	0.00298891	-7.42527	1.12546e-13
cg22586569	7:5524963-5524963	F	FBXL18	-0.0120792	0.00217939	-5.54248	2.98213e-08
cg08928675	7:5528044-5528044	R	FBXL18	-0.0152909	0.00182488	-8.37911	5.333e-17
cg05914034	7:5528179-5528179	F	FBXL18	-0.0126667	0.00203262	-6.23172	4.61331e-10
cg04263702	7:5528266-5528266	F	FBXL18	-0.0177893	0.00252813	-7.03655	1.97057e-12
cg05971148	7:5568411-5568411	R	ACTB	-0.00436707	0.000635843	-6.86816	6.50364e-12
cg01002722	7:5608879-5608879	F	-	0.00642822	0.000830373	7.74136	9.83565e-15
cg27006914	7:5717968-5717968	F	RNF216	-0.00684385	0.0011437	-5.98399	2.17743e-09
cg04907244	7:22894795-22894795	F	SNORD93	-0.0128894	0.00212411	-6.06812	1.29418e-09
cg22407942	7:22894828-22894828	F	SNORD93	-0.0182606	0.00170072	-10.737	6.82491e-27
cg21025494	7:23502744-23502744	R	IGF2BP3	0.00346606	0.000632172	5.48278	4.18685e-08
cg00508334	7:23510438-23510438	F	IGF2BP3	-0.00154831	0.000284794	-5.4366	5.43056e-08
cg07945582	7:26206579-26206579	F	NFE2L3	-0.0126055	0.0023544	-5.35401	8.60272e-08
cg19142553	7:26236069-26236069	R	HNRNPA2B1	-0.00978178	0.00145776	-6.71013	1.94452e-11
cg25985583	7:26404716-26404716	R	SNX10	-0.00890729	0.00142042	-6.27088	3.59023e-10
cg02451831	7:26578098-26578098	R	KIAA0087	-0.0244109	0.00395181	-6.17714	6.52724e-10
cg25962015	7:26579291-26579291	F	KIAA0087	-0.0135667	0.00223944	-6.05805	1.37779e-09
cg10573751	7:27144391-27144391	F	-	-0.00842493	0.00145501	-5.79028	7.02671e-09
cg23884241	7:27169957-27169957	R	HOXA4	0.00921619	0.00169633	5.43303	5.54039e-08
cg25727671	7:27193351-27193351	F	HOXA7	-0.0108171	0.00199336	-5.42658	5.74456e-08
cg01936839	7:27198896-27198896	F	-	-0.00958561	0.00153469	-6.24595	4.21222e-10
cg10479082	7:28996639-28996639	R	TRIL	0.00634781	0.00102326	6.2035	5.52215e-10
cg00233633	7:29153560-29153560	F	CPVL	0.00388722	0.000632159	6.14911	7.79183e-10
cg09635954	7:29605624-29605624	R	PRR15	-0.0162707	0.0027122	-5.99908	1.98436e-09
cg08900404	7:29605808-29605808	R	PRR15	-0.0130994	0.00208553	-6.2811	3.36187e-10
cg10580293	7:29605897-29605897	F	PRR15	-0.0132405	0.00166874	-7.93442	2.11483e-15
cg23363754	7:29606082-29606082	F	PRR15	-0.0248707	0.00406549	-6.11751	9.50503e-10
cg18451588	7:29606289-29606289	F	PRR15	-0.018559	0.0021625	-8.5822	9.30773e-18
cg06868100	7:29606349-29606349	R	PRR15	-0.0232043	0.00302428	-7.67266	1.68468e-14
cg08972170	7:30185776-30185776	R	C7orf41	0.0236917	0.00213014	11.1221	9.79247e-29
cg22650458	7:30188720-30188720	F	C7orf41	0.0074094	0.00131032	5.65466	1.56152e-08
cg09676669	7:30951272-30951272	R	AQP1	0.00472501	0.000816592	5.78625	7.19735e-09
cg11827925	7:30951498-30951498	F	AQP1	0.00706884	0.000946077	7.47174	7.91421e-14
cg15626881	7:33923464-33923464	R	-	0.00578414	0.000909636	6.35874	2.03411e-10
cg12504098	7:38298908-38298908	F	-	0.00690287	0.00128864	5.35669	8.47593e-08
cg00574379	7:38344455-38344455	R	-	0.00831797	0.00155234	5.35834	8.39887e-08
cg09325711	7:39662764-39662764	F	RALA	-0.00701789	0.00107271	-6.54222	6.06104e-11
cg20322193	7:39664614-39664614	F	RALA	-0.0183545	0.00317791	-5.77565	7.66578e-09
cg18676273	7:41732833-41732833	F	INHBA;LOC285954	-0.0120423	0.00202394	-5.94995	2.6823e-09
cg17915189	7:43789728-43789728	R	-	0.00407085	0.000763242	5.33363	9.62695e-08
cg19089201	7:45002287-45002287	R	MYO1G	0.0312087	0.00391466	7.97227	1.5578e-15
cg22132788	7:45002486-45002486	R	MYO1G	0.0462827	0.0052249	8.85811	8.13835e-19
cg04180046	7:45002736-45002736	F	MYO1G	0.0351022	0.00410846	8.5439	1.29768e-17
cg12803068	7:45002919-45002919	F	MYO1G	0.0632031	0.0064349	9.82192	9.05999e-23
cg07826859	7:45020086-45020086	R	MYO1G	-0.0218172	0.00307348	-7.09856	1.26068e-12
cg03440944	7:45023329-45023329	R	C7orf40	-0.0149854	0.00150197	-9.97718	1.91849e-23
cg00953154	7:45025620-45025620	F	SNORA9;C7orf40	-0.00266499	0.000438311	-6.08012	1.20094e-09
cg10190813	7:48018530-48018530	R	HUS1	-0.0115103	0.00149834	-7.68205	1.56564e-14
cg19956914	7:56147257-56147257	R	SUMF2	0.0231348	0.00345	6.70575	2.00381e-11
cg10691866	7:65817282-65817282	F	TPST1	-0.0305192	0.00353023	-8.64509	5.3763e-18
cg17325771	7:75508891-75508891	R	RHBDD2	-0.00708402	0.00108442	-6.53252	6.46715e-11
cg14989226	7:75897850-75897850	R	SRRM3	-0.00854497	0.00133949	-6.37925	1.77956e-10
cg27457191	7:77429766-77429766	F	PHTF2	-0.0102629	0.00180078	-5.69915	1.20407e-08
cg06577850	7:84002356-84002356	R	-	-0.0115066	0.00195084	-5.89825	3.67379e-09
cg07413467	7:92238086-92238086	R	CDK6	0.0126608	0.00162605	7.78624	6.90345e-15
cg25284397	7:92238156-92238156	R	CDK6	0.0105626	0.00168048	6.28547	3.26868e-10
cg06688763	7:92238207-92238207	F	CDK6	0.0200114	0.00323472	6.18644	6.15381e-10
cg15261712	7:92238248-92238248	F	CDK6	0.0150183	0.00218957	6.85901	6.93382e-12
cg07380959	7:93520323-93520323	F	TFPI2	-0.00293305	0.000539759	-5.434	5.51044e-08
cg06439941	7:93550756-93550756	R	GNG11	0.00863513	0.00124171	6.95421	3.54543e-12
cg08038054	7:93550781-93550781	R	GNG11	0.0164553	0.0028879	5.69801	1.21214e-08
cg22579075	7:94250352-94250352	F	SGCE	-0.0145899	0.00272892	-5.3464	8.97229e-08
cg17533477	7:97501010-97501010	R	ASNS	-0.0108652	0.00195756	-5.55037	2.85069e-08
cg20727233	7:97501946-97501946	F	ASNS	-0.00486335	0.000577847	-8.41633	3.88454e-17
cg10428938	7:98990837-98990837	F	ARPC1B	0.0140668	0.00243342	5.78067	7.44021e-09
cg24109116	7:99725975-99725975	F	MBLAC1	-0.00418333	0.000633971	-6.59861	4.15034e-11
cg06716508	7:99816473-99816473	F	GATS;PVRIG	-0.00910354	0.00140129	-6.49655	8.21855e-11
cg21776286	7:99964298-99964298	R	PILRB	0.00496631	0.000840989	5.90532	3.51953e-09
cg16622652	7:100304425-100304425	F	POP7	-0.010335	0.00147181	-7.02194	2.18813e-12
cg25923345	7:100304669-100304669	F	POP7	-0.00323254	0.000547316	-5.90617	3.50157e-09
cg22851200	7:100465833-100465833	R	TRIP6	-0.0180457	0.00205248	-8.79212	1.46759e-18
cg19566658	7:100466241-100466241	F	TRIP6	-0.0123247	0.00211353	-5.83132	5.49909e-09
cg25224090	7:100486248-100486248	R	SRRT	-0.00561819	0.000998339	-5.62754	1.82797e-08
cg11844970	7:100492186-100492186	F	ACHE	-0.00543162	0.000848819	-6.39903	1.56364e-10
cg09762515	7:101556588-101556588	R	CUX1	0.0153681	0.00251864	6.10175	1.04917e-09
cg15600935	7:101556684-101556684	F	CUX1	0.00325406	0.000433086	7.51366	5.74951e-14
cg14012925	7:101556907-101556907	R	CUX1	0.0153263	0.0017541	8.73745	2.38429e-18
cg27405731	7:101571203-101571203	F	CUX1	0.015287	0.00260882	5.85972	4.6365e-09
cg26249245	7:101915942-101915942	R	CUX1	-0.00533548	0.000952755	-5.60005	2.1429e-08
cg22103219	7:101934892-101934892	R	SH2B2	-0.0164836	0.0028135	-5.85874	4.66396e-09
cg02366772	7:105662809-105662809	F	FLJ23834	0.0110053	0.00187782	5.8607	4.60913e-09
cg05570258	7:105662884-105662884	F	FLJ23834	0.00976488	0.00169785	5.75133	8.85415e-09
cg16735495	7:105690812-105690812	R	-	0.00559736	0.00095921	5.83538	5.36666e-09
cg14239618	7:110281356-110281356	R	-	0.00418941	0.000642229	6.52323	6.88111e-11
cg09837977	7:110731201-110731201	R	LRRN3;IMMP2L	-0.0142189	0.00245282	-5.79695	6.75333e-09
cg05221370	7:110738836-110738836	F	LRRN3;IMMP2L	-0.016836	0.00284723	-5.91313	3.35673e-09
cg18325389	7:116450458-116450458	R	-	-0.00760783	0.00133482	-5.6995	1.20159e-08
cg07485754	7:116511339-116511339	F	CAPZA2	0.00468428	0.000859945	5.44718	5.11738e-08
cg20707126	7:116750996-116750996	F	ST7	-0.00636935	0.00110354	-5.77173	7.84622e-09
cg05720226	7:116786597-116786597	F	ST7;ST7OT2	-0.0114116	0.00169606	-6.72831	1.71648e-11
cg03379100	7:128494225-128494225	R	FLNC	-0.00511636	0.000915955	-5.58582	2.32594e-08
cg22143809	7:128500290-128500290	R	-	0.00517187	0.000821644	6.29455	3.08297e-10
cg02611085	7:128550410-128550410	R	KCP	0.00485098	0.000654205	7.41508	1.21552e-13
cg13914531	7:128579876-128579876	F	IRF5	-0.00543968	0.000835852	-6.50795	7.61836e-11
cg21268659	7:129403187-129403187	R	-	0.00514775	0.000843758	6.10097	1.05425e-09
cg00911776	7:130682239-130682239	R	FLJ43663	-0.0156239	0.0026635	-5.86595	4.46563e-09
cg10428536	7:134870726-134870726	F	WDR91	0.00715253	0.0012352	5.79058	7.01419e-09
cg26253500	7:136641740-136641740	R	CHRM2	0.0111882	0.00199437	5.60991	2.02437e-08
cg25748521	7:139366758-139366758	R	HIPK2	-0.00826355	0.00114511	-7.21638	5.339e-13
cg15426660	7:140347007-140347007	F	-	0.00391322	0.000628212	6.22913	4.69019e-10
cg24249791	7:142012611-142012611	F	-	0.0147844	0.00273906	5.39762	6.75321e-08
cg20167216	7:142353463-142353463	F	-	0.00809207	0.0014207	5.69584	1.22765e-08
cg16767506	7:142494244-142494244	F	-	0.00683647	0.00113739	6.01065	1.84786e-09
cg09243021	7:142985019-142985019	R	TMEM139;CASP2	0.00541879	0.000946762	5.7235	1.04351e-08
cg18956562	7:144149304-144149304	R	TPK1	0.013034	0.00185231	7.0366	1.96987e-12
cg21322436	7:145812842-145812842	R	CNTNAP2	-0.0315342	0.00362742	-8.69329	3.5208e-18
cg16254309	7:145814152-145814152	R	CNTNAP2	-0.0100254	0.00171339	-5.8512	4.8803e-09
cg25949550	7:145814306-145814306	F	CNTNAP2	-0.0199308	0.00193951	-10.2762	9.0231e-25
cg18804920	7:146572638-146572638	R	CNTNAP2	0.0111877	0.00183201	6.10682	1.01635e-09
cg11207515	7:146904205-146904205	R	CNTNAP2	0.043051	0.00489946	8.78688	1.53773e-18
cg17372101	7:147500722-147500722	F	CNTNAP2	0.0246012	0.00324306	7.58578	3.30493e-14
cg02373104	7:147601429-147601429	R	MIR548F3;CNTNAP2	0.00464665	0.000782186	5.9406	2.83978e-09
cg15578140	7:147718109-147718109	R	MIR548F3;CNTNAP2	0.0104292	0.00191017	5.45981	4.76655e-08
cg07632771	7:148611823-148611823	F	-	-0.00807635	0.00120797	-6.68588	2.29542e-11
cg11327659	7:150037044-150037044	F	RARRES2	0.00913363	0.00146704	6.22591	4.78778e-10
cg00066351	7:150130551-150130551	R	-	0.0106459	0.00190723	5.58188	2.37931e-08
cg03059073	7:150130708-150130708	F	-	0.0135143	0.00159174	8.49027	2.06162e-17
cg02244695	7:150497346-150497346	R	TMEM176B;TMEM176A	0.00343632	0.000634867	5.41267	6.20935e-08
cg18810691	7:151130479-151130479	R	CRYGN	-0.00661544	0.00106326	-6.22186	4.91298e-10
cg01423695	7:151504844-151504844	F	PRKAG2	0.00643791	0.00104111	6.18373	6.26043e-10
cg17192599	7:151504864-151504864	F	PRKAG2	0.00615772	0.00115567	5.32828	9.91447e-08
cg18825427	7:155079356-155079356	F	-	-0.00770772	0.0012655	-6.09065	1.12452e-09
cg14635659	7:155790771-155790771	R	-	-0.00393945	0.000640343	-6.15209	7.64672e-10
cg10012512	7:157224041-157224041	F	-	-0.00338777	0.000625356	-5.41735	6.04899e-08
cg26801037	7:157294357-157294357	R	-	-0.00591114	0.00107496	-5.49893	3.82107e-08
cg02223801	7:157366933-157366933	F	PTPRN2	-0.00601156	0.000963048	-6.24222	4.31406e-10
cg10310310	7:157367150-157367150	R	PTPRN2;MIR153-2	-0.00611632	0.000910998	-6.71386	1.89541e-11
cg00566158	7:157461108-157461108	R	PTPRN2	0.00591701	0.00106168	5.57326	2.50015e-08
cg05433557	7:158325024-158325024	F	PTPRN2	0.0108671	0.0019394	5.60335	2.10246e-08
cg23385492	7:158325118-158325118	F	PTPRN2	0.00912088	0.00168314	5.41896	5.99474e-08
cg16649298	7:158664174-158664174	F	WDR60	0.0139903	0.00224224	6.23943	4.39175e-10
cg22261987	8:256888-256888	F	-	0.010267	0.00190934	5.37729	7.56174e-08
cg10700718	8:1992719-1992719	F	MYOM2	0.00707236	0.00128142	5.51915	3.40646e-08
cg12279125	8:2129970-2129970	R	-	0.0116784	0.00149504	7.81146	5.65302e-15
cg04017131	8:6419570-6419570	F	ANGPT2;MCPH1	-0.0256576	0.00470563	-5.45252	4.96614e-08
cg02402368	8:6420726-6420726	R	ANGPT2;MCPH1	-0.0188586	0.00341189	-5.52732	3.25161e-08
cg01556246	8:8204802-8204802	R	PRAGMIN	0.00610217	0.000891052	6.84828	7.47453e-12
cg01022370	8:8749074-8749074	F	MFHAS1	-0.00668821	0.000788805	-8.47891	2.27309e-17
cg07042170	8:8831422-8831422	F	-	0.0174749	0.00180905	9.65971	4.47132e-22
cg02326058	8:8993102-8993102	R	-	0.0119348	0.00196945	6.05998	1.3614e-09
cg07229212	8:11056726-11056726	R	XKR6	-0.00803308	0.00129203	-6.2174	5.05454e-10
cg11746684	8:11057265-11057265	F	XKR6	-0.0147738	0.00261665	-5.64607	1.64155e-08
cg20220678	8:19243209-19243209	F	SH2D4A	-0.00790277	0.00132839	-5.94912	2.69591e-09
cg00255726	8:21769114-21769114	F	DOK2	0.0101553	0.00148162	6.8542	7.17138e-12
cg03292675	8:21912864-21912864	R	EPB49	-0.0162031	0.00208528	-7.77024	7.8338e-15
cg24931658	8:21914524-21914524	F	EPB49	-0.0141725	0.00234371	-6.04706	1.47511e-09
cg06672250	8:21914593-21914593	R	EPB49	-0.00897247	0.00127092	-7.05983	1.66712e-12
cg08149865	8:21914600-21914600	R	EPB49	-0.0151566	0.0021695	-6.98623	2.82376e-12
cg14837598	8:21916635-21916635	R	EPB49	-0.0122904	0.00168674	-7.28647	3.18179e-13
cg06245229	8:21999703-21999703	R	REEP4	-0.00406206	0.000714055	-5.68873	1.27989e-08
cg11769400	8:22773857-22773857	R	PEBP4	0.0046475	0.000637669	7.28827	3.1397e-13
cg13718185	8:22877275-22877275	F	RHOBTB2	0.00482514	0.000864282	5.58283	2.36637e-08
cg26837477	8:23313438-23313438	R	ENTPD4	-0.00545986	0.000799132	-6.83224	8.35965e-12
cg20892260	8:23564025-23564025	R	NKX2-6	0.00472008	0.00078602	6.00504	1.91283e-09
cg22977892	8:25907769-25907769	F	-	-0.00892535	0.00130232	-6.85344	7.20958e-12
cg10345404	8:27187123-27187123	F	PTK2B	0.00471591	0.000867464	5.43643	5.43585e-08
cg18931633	8:27470575-27470575	F	CLU	-0.00650957	0.000974075	-6.68282	2.34379e-11
cg24540678	8:28258603-28258603	F	-	-0.0128212	0.00171218	-7.48822	6.98117e-14
cg07058086	8:29120186-29120186	R	KIF13B	0.0046537	0.000734304	6.33757	2.33423e-10
cg24379915	8:29202958-29202958	R	DUSP4	-0.00761691	0.000996974	-7.64003	2.17171e-14
cg07151117	8:29204954-29204954	R	DUSP4	-0.00848593	0.0013513	-6.27983	3.38939e-10
cg18432895	8:29205555-29205555	F	DUSP4	-0.0103661	0.00180727	-5.7358	9.70511e-09
cg13518625	8:29522838-29522838	F	-	-0.0121299	0.00169494	-7.15655	8.27304e-13
cg20272648	8:37660108-37660108	F	GPR124	-0.0046816	0.000784307	-5.96908	2.38588e-09
cg14089503	8:37755555-37755555	F	RAB11FIP1	-0.0120859	0.00195349	-6.18682	6.13893e-10
cg01471372	8:38592365-38592365	R	TACC1	-0.0122999	0.0021347	-5.76187	8.31864e-09
cg02008826	8:41505696-41505696	R	NKX6-3	0.00450983	0.000795946	5.666	1.46166e-08
cg12634208	8:41570802-41570802	R	ANK1	0.00584483	0.000945345	6.18275	6.2995e-10
cg14316231	8:41895100-41895100	R	MYST3	-0.0169002	0.00262991	-6.42614	1.30881e-10
cg11530213	8:42037966-42037966	R	PLAT	-0.0111792	0.00207572	-5.38569	7.21654e-08
cg19683780	8:42907576-42907576	F	-	0.00620278	0.00107865	5.75048	8.89907e-09
cg24163242	8:48648813-48648813	F	-	0.0079841	0.00137209	5.81893	5.9226e-09
cg11551464	8:49595738-49595738	F	-	0.00655457	0.00106195	6.1722	6.73461e-10
cg01651915	8:55795551-55795551	F	-	-0.0248019	0.00399782	-6.20386	5.50959e-10
cg02508743	8:56903623-56903623	R	LYN	0.0110111	0.00161074	6.83607	8.13965e-12
cg03139840	8:61566034-61566034	F	-	-0.00529088	0.000771232	-6.8603	6.87175e-12
cg00007076	8:67342600-67342600	F	RRS1	-0.0153041	0.00244992	-6.24678	4.19012e-10
cg01988129	8:67344936-67344936	R	ADHFE1	0.00518074	0.000924346	5.60477	2.08534e-08
cg00640314	8:67835853-67835853	R	SNORD87;SNHG6	-0.00831223	0.00152098	-5.46506	4.62738e-08
cg05029558	8:71581784-71581784	F	XKR9;LACTB2	0.00582836	0.00108023	5.3955	6.8334e-08
cg27618939	8:71581788-71581788	F	XKR9;LACTB2	0.00739356	0.00123125	6.00495	1.91394e-09
cg20076442	8:72745197-72745197	F	-	0.00774136	0.00112628	6.87341	6.26866e-12
cg25062539	8:79718482-79718482	F	IL7	0.0038943	0.000680498	5.72272	1.0483e-08
cg00124004	8:87527257-87527257	F	CPNE3	-0.00630472	0.00117185	-5.38013	7.44331e-08
cg26126879	8:103916295-103916295	R	-	0.0103011	0.00119784	8.5998	7.98559e-18
cg19589396	8:103937374-103937374	F	-	-0.0222854	0.00317861	-7.01104	2.36546e-12
cg03090969	8:104117866-104117866	R	-	-0.00871279	0.00139208	-6.25884	3.8785e-10
cg08955792	8:105338401-105338401	R	-	0.00966303	0.00164728	5.86604	4.46314e-09
cg04656070	8:116661063-116661063	R	TRPS1	-0.0105976	0.00157688	-6.72058	1.80999e-11
cg08305378	8:118953376-118953376	R	EXT1	0.00571903	0.000845167	6.76674	1.31716e-11
cg08256536	8:124215129-124215129	F	FAM83A;LOC100131726	-0.00712433	0.00119984	-5.93773	2.8899e-09
cg20366110	8:124720897-124720897	F	ANXA13	-0.00777346	0.00110448	-7.03812	1.94854e-12
cg17560073	8:124850602-124850602	R	-	0.00908636	0.00151225	6.00849	1.87255e-09
cg20049273	8:125293010-125293010	R	-	0.00583951	0.000922173	6.33233	2.41482e-10
cg24838345	8:125737353-125737353	F	MTSS1	-0.0189497	0.00268464	-7.05857	1.68229e-12
cg07471614	8:125855152-125855152	F	-	-0.00785703	0.00128796	-6.10038	1.05819e-09
cg25305703	8:128378218-128378218	F	-	-0.0350366	0.00433055	-8.09058	5.93804e-16
cg10202727	8:128810708-128810708	R	PVT1	-0.00665802	0.000890086	-7.48019	7.42129e-14
cg22283754	8:128999428-128999428	F	PVT1	-0.00334936	0.000570524	-5.87068	4.34008e-09
cg01940297	8:129061191-129061191	R	MIR1207;PVT1	-0.00701845	0.0012754	-5.50292	3.73542e-08
cg18582010	8:131415376-131415376	R	ASAP1	0.0119498	0.00211092	5.66096	1.50529e-08
cg26219092	8:134388022-134388022	F	-	0.00412413	0.000747172	5.51966	3.39658e-08
cg12140977	8:134513309-134513309	R	ST3GAL1	-0.00822554	0.00150239	-5.47497	4.37594e-08
cg00026474	8:134585500-134585500	F	ST3GAL1	-0.00477864	0.000891702	-5.35901	8.3678e-08
cg27025995	8:139926236-139926236	F	COL22A1	-0.00587461	0.00107778	-5.45065	5.0186e-08
cg14391923	8:140583084-140583084	F	-	-0.0237278	0.0037792	-6.27851	3.4183e-10
cg11130692	8:141643919-141643919	R	EIF2C2	-0.0110301	0.00190736	-5.78291	7.34197e-09
cg12075928	8:141801307-141801307	F	PTK2	-0.0339143	0.00461447	-7.34955	1.9887e-13
cg25998745	8:142028625-142028625	F	-	-0.015974	0.00259733	-6.15017	7.74023e-10
cg12873476	8:142402728-142402728	R	-	-0.0242564	0.00358997	-6.75673	1.41146e-11
cg12062133	8:142548839-142548839	R	-	0.00902451	0.00144895	6.22832	4.71452e-10
cg15410835	8:143125637-143125637	F	-	-0.0228412	0.00375997	-6.07485	1.24104e-09
cg11827514	8:143125722-143125722	F	-	-0.0216467	0.00351731	-6.15434	7.53914e-10
cg26361535	8:144576604-144576604	F	ZC3H3	-0.0381762	0.00415742	-9.18267	4.20522e-20
cg21404980	8:144599027-144599027	F	ZC3H3	0.0071514	0.0010331	6.92225	4.44512e-12
cg11147309	8:145011888-145011888	F	PLEC1	-0.00883522	0.00132374	-6.67443	2.482e-11
cg13389508	8:145012644-145012644	F	PLEC1	-0.00805861	0.0010727	-7.51247	5.80212e-14
cg25325005	8:145012748-145012748	F	PLEC1	-0.0195305	0.00305608	-6.39071	1.65119e-10
cg03958308	8:145014989-145014989	F	PLEC1	-0.0170794	0.00277933	-6.14514	7.98925e-10
cg12621745	8:145043333-145043333	R	PLEC1	-0.00684083	0.00125129	-5.46703	4.57642e-08
cg13928733	9:14350039-14350039	R	-	-0.00504825	0.000897733	-5.62334	1.87305e-08
cg01331992	9:19379118-19379118	R	RPS6	-0.0192403	0.00351561	-5.47282	4.42928e-08
cg04469167	9:27529907-27529907	F	MOBKL2B	0.00278368	0.000499025	5.57823	2.42973e-08
cg21316772	9:33167933-33167933	F	B4GALT1	-0.00479601	0.000662204	-7.24249	4.4051e-13
cg13594903	9:35102784-35102784	R	STOML2	-0.0093575	0.00145761	-6.41975	1.365e-10
cg13876315	9:35650526-35650526	F	SIT1	-0.00437928	0.000734766	-5.96009	2.52094e-09
cg03242028	9:35754421-35754421	R	MSMP	-0.00602801	0.00110183	-5.47091	4.47724e-08
cg13959831	9:36938341-36938341	R	PAX5	-0.00910945	0.00166274	-5.47859	4.2873e-08
cg14554488	9:90538261-90538261	R	FAM75C1	0.00589939	0.000974263	6.05523	1.40219e-09
cg16357921	9:90589634-90589634	F	CDK20	0.00608335	0.000755421	8.05294	8.08314e-16
cg13487127	9:97418259-97418259	F	-	0.0104218	0.00147492	7.06601	1.59453e-12
cg13717434	9:97854044-97854044	R	-	0.00803835	0.00140008	5.74133	9.39336e-09
cg01765174	9:100880960-100880960	R	TRIM14	-0.0102817	0.00149784	-6.86436	6.67919e-12
cg13787850	9:102195951-102195951	R	-	-0.0187077	0.00317365	-5.89471	3.75339e-09
cg01692968	9:108005349-108005349	F	-	-0.0330442	0.00409773	-8.06403	7.382e-16
cg14142087	9:110479859-110479859	F	-	0.0151234	0.00173138	8.73486	2.43949e-18
cg14539422	9:116343185-116343185	F	RGS3	0.00327866	0.000530566	6.17955	6.42854e-10
cg14614490	9:123637816-123637816	R	PHF19	-0.00657007	0.00077118	-8.5195	1.60238e-17
cg02388253	9:123640363-123640363	F	PHF19	-0.00914068	0.00165314	-5.52928	3.21539e-08
cg13418576	9:126105738-126105738	R	-	-0.0169005	0.00279043	-6.05657	1.39054e-09
cg13545717	9:126585875-126585875	F	DENND1A	0.00613596	0.00103516	5.92755	3.07483e-09
cg13582060	9:127040032-127040032	R	NEK6	-0.019377	0.00307432	-6.30285	2.92221e-10
cg04761231	9:127623571-127623571	R	RPL35	-0.00995585	0.00101094	-9.84807	6.98759e-23
cg24046474	9:130212550-130212550	F	RPL12;LRSAM1	-0.0108833	0.00160975	-6.76084	1.37195e-11
cg05122453	9:130532879-130532879	R	SH2D3C	-0.00577299	0.000869489	-6.63951	3.14718e-11
cg11714502	9:130640212-130640212	F	AK1	-0.0085315	0.00116902	-7.29802	2.92033e-13
cg14244402	9:130681102-130681102	F	-	-0.0122168	0.00219721	-5.56015	2.69544e-08
cg13464337	9:130699468-130699468	F	DPM2	-0.0082599	0.0013931	-5.92914	3.0453e-09
cg13707943	9:130706683-130706683	R	FAM102A	-0.00658255	0.00106678	-6.17047	6.80882e-10
cg13910681	9:130740599-130740599	R	FAM102A	-0.00817767	0.000905638	-9.02973	1.72094e-19
cg07954423	9:130741881-130741881	F	FAM102A	-0.0134424	0.00109475	-12.279	1.17409e-34
cg22582113	9:130742348-130742348	F	FAM102A	-0.00274131	0.000424727	-6.4543	1.08719e-10
cg06096805	9:130743943-130743943	R	FAM102A	-0.00473412	0.000836152	-5.66179	1.49798e-08
cg14624381	9:132222201-132222201	R	-	-0.00284272	0.000501398	-5.6696	1.4313e-08
cg06901890	9:132803508-132803508	R	FNBP1	-0.0102137	0.00118388	-8.62732	6.28066e-18
cg14567085	9:133411807-133411807	F	-	0.00513044	0.000708461	7.24167	4.4319e-13
cg14264316	9:134280803-134280803	R	-	-0.0115725	0.0020759	-5.57469	2.4797e-08
cg13543915	9:134293793-134293793	F	-	-0.0131592	0.00167578	-7.85256	4.07636e-15
cg13751330	9:134376826-134376826	F	POMT1	-0.00375381	0.000641293	-5.8535	4.81326e-09
cg14505439	9:134605210-134605210	R	RAPGEF1	-0.0052453	0.000722021	-7.26475	3.7373e-13
cg04086928	9:134612644-134612644	R	RAPGEF1	-0.00824769	0.000985906	-8.3656	5.98095e-17
cg14075203	9:135677835-135677835	R	C9orf98	0.00634571	0.00117975	5.37887	7.49533e-08
cg03474926	9:136023407-136023407	R	RALGDS	-0.00727133	0.00107378	-6.77173	1.27255e-11
cg00411595	9:136339349-136339349	R	SLC2A6	0.00402102	0.000699007	5.75248	8.79455e-09
cg14295611	9:136876366-136876366	R	-	0.00751425	0.00119895	6.26737	3.67196e-10
cg03473042	9:137000014-137000014	F	WDR5	-0.00706351	0.00109514	-6.44987	1.11943e-10
cg13532004	9:137030823-137030823	R	RNU6ATAC	-0.00452613	0.000847759	-5.33893	9.34972e-08
cg13487983	9:137296319-137296319	F	RXRA	0.00491219	0.000784201	6.26394	3.7536e-10
cg01748082	9:137772580-137772580	F	FCN2	0.00514503	0.000927455	5.54747	2.89827e-08
cg14024579	9:139332845-139332845	R	INPP5E	-0.0108531	0.00146186	-7.42422	1.13444e-13
cg14120703	9:139416102-139416102	F	NOTCH1	-0.00982818	0.00126256	-7.78435	7.00742e-15
cg14420519	9:139515751-139515751	F	-	-0.00759248	0.00111737	-6.79495	1.08347e-11
cg04922188	9:139527675-139527675	F	-	0.00822581	0.00149747	5.49313	3.94869e-08
cg14435720	9:139565087-139565087	F	EGFL7;MIR126	-0.00741354	0.00101906	-7.27492	3.46636e-13
cg00396865	9:139620597-139620597	R	SNHG7;SNORA43	-0.00623025	0.000931831	-6.68603	2.29307e-11
cg23395310	9:139623427-139623427	F	SNHG7	-0.00687008	0.00123717	-5.55306	2.80705e-08
cg14003265	9:139796499-139796499	F	TRAF2	-0.0106016	0.00102179	-10.3755	3.20655e-25
cg13085976	9:140171189-140171189	F	C9orf167	-0.00627767	0.000950555	-6.60421	3.99637e-11
cg01594949	9:140197890-140197890	F	NRARP	-0.0160462	0.00277827	-5.7756	7.66803e-09
cg00537820	9:140346864-140346864	R	NELF	0.00630239	0.00111422	5.65633	1.54645e-08
cg14334460	9:140346899-140346899	R	NELF	0.00832607	0.00145792	5.71094	1.12355e-08
cg05616472	9:140514393-140514393	F	EHMT1;C9orf37	-0.00614964	0.00112818	-5.45092	5.01088e-08
cg22539182	10:850393-850393	R	-	0.0153555	0.00227038	6.76338	1.34807e-11
cg06296597	10:858900-858900	R	LARP4B	0.00727112	0.00125077	5.8133	6.1252e-09
cg12494529	10:1082432-1082432	F	C10orf110	-0.00716801	0.00120519	-5.94761	2.72082e-09
cg17900199	10:1156548-1156548	F	WDR37	-0.00670828	0.00110235	-6.08542	1.16189e-09
cg24287110	10:3824687-3824687	R	KLF6	-0.018048	0.00327976	-5.50283	3.73741e-08
cg01496720	10:3825398-3825398	R	KLF6	-0.012204	0.00203484	-5.99752	2.00349e-09
cg25124943	10:4117248-4117248	F	-	-0.00641824	0.00117127	-5.47974	4.25954e-08
cg02313434	10:5508980-5508980	R	-	0.00606805	0.00113153	5.36268	8.1996e-08
cg19016062	10:5904561-5904561	F	ANKRD16	-0.00402029	0.000698603	-5.75476	8.6765e-09
cg18262201	10:6187854-6187854	F	PFKFB3	-0.0120421	0.00197623	-6.09351	1.10463e-09
cg00122944	10:6227266-6227266	R	PFKFB3	-0.00362449	0.000562038	-6.44884	1.12712e-10
cg11679455	10:8100761-8100761	F	GATA3	-0.00595377	0.000949856	-6.26808	3.65521e-10
cg00183239	10:12164781-12164781	F	DHTKD1	-0.0103133	0.00175618	-5.8726	4.29008e-09
cg25464840	10:14372910-14372910	R	FRMD4A	0.00964075	0.00145586	6.62203	3.54291e-11
cg13905757	10:15411709-15411709	R	FAM171A1	0.00558316	0.000968421	5.76522	8.15496e-09
cg00177243	10:18434068-18434068	F	CACNB2	0.0169601	0.00275801	6.14941	7.7774e-10
cg00476617	10:18492374-18492374	R	CACNB2	0.00863076	0.00161854	5.33245	9.68969e-08
cg14357089	10:18550033-18550033	F	CACNB2	-0.01562	0.00292268	-5.34442	9.07088e-08
cg22858500	10:18629006-18629006	F	CACNB2	-0.0151536	0.00253441	-5.97916	2.24289e-09
cg12289251	10:18689471-18689471	R	CACNB2	-0.0238149	0.00328493	-7.24973	4.17615e-13
cg24128066	10:18689503-18689503	F	CACNB2	-0.00730518	0.00113339	-6.4454	1.15292e-10
cg04813697	10:22920025-22920025	R	PIP4K2A	-0.0176511	0.00293587	-6.01225	1.82969e-09
cg17767185	10:22944961-22944961	R	PIP4K2A	-0.00550274	0.000754356	-7.29462	2.9951e-13
cg18325841	10:25006183-25006183	F	ARHGAP21	0.00622142	0.000971712	6.40253	1.5282e-10
cg10317175	10:25247855-25247855	R	-	-0.010962	0.00148335	-7.39005	1.46774e-13
cg11019430	10:29096857-29096857	R	-	0.00302819	0.000527321	5.74259	9.32373e-09
cg23648810	10:30337992-30337992	F	KIAA1462	0.0117102	0.00179587	6.52063	7.00123e-11
cg01062834	10:30348632-30348632	R	KIAA1462	0.00274788	0.000480627	5.71728	1.0824e-08
cg25212025	10:34602937-34602937	R	PARD3	-0.0241242	0.00397071	-6.07553	1.23579e-09
cg04685387	10:34925640-34925640	R	PARD3	-0.0133503	0.0022111	-6.03787	1.56157e-09
cg14656043	10:35419996-35419996	F	CREM	-0.0110816	0.00137853	-8.03871	9.07885e-16
cg09848445	10:43601862-43601862	R	RET	-0.0036001	0.000666124	-5.40456	6.49693e-08
cg14034325	10:43891459-43891459	R	HNRNPF	-0.0167099	0.00221237	-7.55293	4.25567e-14
cg04641860	10:43891547-43891547	R	HNRNPF	-0.0123743	0.00198735	-6.22652	4.76906e-10
cg00326958	10:43892075-43892075	R	HNRNPF	-0.01009	0.00171649	-5.87828	4.1455e-09
cg03696346	10:44101789-44101789	F	ZNF485	0.00364666	0.000651562	5.5968	2.18344e-08
cg25953130	10:63753550-63753550	F	ARID5B	-0.0305031	0.00440714	-6.92131	4.47499e-12
cg00928816	10:63809098-63809098	F	ARID5B	-0.00758284	0.00141552	-5.35693	8.46491e-08
cg07520810	10:63809149-63809149	F	ARID5B	-0.00985813	0.00154079	-6.39808	1.57339e-10
cg16401465	10:63809170-63809170	F	ARID5B	-0.0101782	0.00134543	-7.56499	3.87898e-14
cg20684110	10:64565750-64565750	R	ADO	-0.0187885	0.00265162	-7.08569	1.38357e-12
cg01005506	10:64565768-64565768	R	ADO	-0.0149069	0.00256548	-5.81055	6.22678e-09
cg12474798	10:64565772-64565772	R	ADO	-0.0251244	0.00462585	-5.4313	5.59449e-08
cg00210249	10:71135679-71135679	R	HK1	0.0156059	0.00279568	5.58213	2.37587e-08
cg20408402	10:72362452-72362452	R	PRF1	0.00851426	0.000933749	9.11836	7.62679e-20
cg23059461	10:72362694-72362694	R	PRF1	0.00801132	0.00117257	6.83228	8.35784e-12
cg02503850	10:72432552-72432552	F	ADAMTS14	0.00523995	0.00095387	5.49336	3.94358e-08
cg10750182	10:73497514-73497514	R	C10orf105;CDH23	-0.0188142	0.00211693	-8.88753	6.24823e-19
cg15013801	10:73976790-73976790	F	ASCC1;C10orf104	-0.00949279	0.00146866	-6.46356	1.02267e-10
cg17372758	10:73976798-73976798	R	ASCC1;C10orf104	-0.0098002	0.00120402	-8.13955	3.96735e-16
cg23685969	10:73976821-73976821	F	ASCC1;C10orf104	-0.00719419	0.000874567	-8.226	1.93571e-16
cg12147622	10:74021432-74021432	R	-	-0.0230628	0.00365106	-6.31674	2.67138e-10
cg01839993	10:74034644-74034644	R	DDIT4	-0.0168783	0.0022205	-7.6011	2.93617e-14
cg20897136	10:74034667-74034667	R	DDIT4	-0.0100522	0.00115772	-8.68273	3.86384e-18
cg04858631	10:74035570-74035570	R	DDIT4	-0.0135733	0.00247432	-5.48567	4.11897e-08
cg04939496	10:75669647-75669647	R	PLAU	-0.00662684	0.000988416	-6.70451	2.02086e-11
cg23198334	10:76179907-76179907	R	ADK	0.00722479	0.00117297	6.15942	7.30105e-10
cg12864721	10:77164987-77164987	R	C10orf41	-0.0149492	0.00269397	-5.54913	2.87088e-08
cg23657179	10:77165025-77165025	F	C10orf41	-0.0246179	0.00416877	-5.90532	3.51956e-09
cg15182635	10:77165167-77165167	F	C10orf41	-0.0168241	0.00306358	-5.49167	3.98161e-08
cg02407266	10:79637979-79637979	F	DLG5	0.00661391	0.00100373	6.58935	4.41761e-11
cg01451604	10:80691791-80691791	R	-	0.00242957	0.000445762	5.45038	5.02621e-08
cg03450842	10:80834947-80834947	F	ZMIZ1	-0.0259384	0.00338642	-7.65954	1.86601e-14
cg02145310	10:80844809-80844809	F	ZMIZ1	-0.00584316	0.000941088	-6.20894	5.3343e-10
cg17823346	10:80848143-80848143	R	ZMIZ1	-0.0127626	0.00214115	-5.96063	2.51261e-09
cg17065712	10:80850605-80850605	R	ZMIZ1	-0.00622162	0.00103021	-6.03915	1.54925e-09
cg14841514	10:80866619-80866619	R	ZMIZ1	-0.00549962	0.000699151	-7.86614	3.65761e-15
cg11961495	10:80873797-80873797	F	ZMIZ1	-0.0149385	0.0017604	-8.48586	2.14127e-17
cg14371731	10:81003175-81003175	R	ZMIZ1	0.0290783	0.00356616	8.15397	3.52165e-16
cg05252279	10:81588174-81588174	R	-	-0.00889904	0.00151412	-5.87735	4.16879e-09
cg05429117	10:83630419-83630419	R	-	0.00763663	0.00133452	5.7224	1.05032e-08
cg10376827	10:88730324-88730324	F	AGAP11;C10orf116	-0.0107616	0.00164119	-6.55718	5.48356e-11
cg23837265	10:88730407-88730407	F	C10orf116;AGAP11	-0.0107694	0.00167224	-6.44015	1.19358e-10
cg27312979	10:97094453-97094453	F	SORBS1	0.0320012	0.00505213	6.33421	2.38558e-10
cg11028075	10:97200911-97200911	F	SORBS1	0.0175002	0.0015519	11.2766	1.71217e-29
cg25097946	10:97200985-97200985	R	SORBS1	0.0101361	0.00100669	10.0687	7.59553e-24
cg25421530	10:97200987-97200987	R	SORBS1	0.0128079	0.00122555	10.4507	1.45378e-25
cg03190891	10:97201172-97201172	R	SORBS1	0.0113941	0.00161672	7.04769	1.81913e-12
cg19935065	10:98062687-98062687	F	DNTT	0.0127735	0.00150058	8.5124	1.70371e-17
cg10549018	10:98176740-98176740	R	TLL2	0.0123192	0.00222937	5.52588	3.27843e-08
cg02363630	10:99532138-99532138	R	SFRP5	0.00636264	0.000919797	6.91744	4.59887e-12
cg20580833	10:99628950-99628950	R	CRTAC1	0.00550031	0.00101883	5.39868	6.71343e-08
cg08397758	10:100174853-100174853	F	PYROXD2	0.00645373	0.0010231	6.30802	2.82631e-10
cg24591300	10:100993025-100993025	R	HPSE2	-0.00655971	0.00099884	-6.56732	5.12275e-11
cg22957360	10:101282572-101282572	R	-	-0.00707375	0.00109635	-6.45208	1.10323e-10
cg07044859	10:101282883-101282883	R	-	-0.0178855	0.00297805	-6.00576	1.90437e-09
cg19103219	10:101287059-101287059	R	-	-0.0125272	0.00205969	-6.08208	1.18633e-09
cg13424029	10:101297508-101297508	R	-	-0.010657	0.0014305	-7.44984	9.34529e-14
cg15903032	10:101297605-101297605	R	-	-0.0129675	0.0019764	-6.56116	5.33915e-11
cg23615741	10:101297642-101297642	F	-	-0.0203563	0.0033773	-6.02738	1.66638e-09
cg26351966	10:102106080-102106080	R	SCD	0.00471124	0.000851164	5.53505	3.11141e-08
cg24503796	10:102107676-102107676	R	SCD	0.00467444	0.000877129	5.32925	9.86179e-08
cg25227803	10:102239027-102239027	F	WNT8B	0.00922326	0.00170829	5.39912	6.69699e-08
cg23046844	10:102322911-102322911	F	-	0.00366894	0.000586732	6.25317	4.02197e-10
cg26756208	10:102414910-102414910	R	-	0.00264979	0.000460332	5.75625	8.6002e-09
cg03271893	10:102760970-102760970	R	LZTS2	-0.00466956	0.000798058	-5.85115	4.88172e-09
cg15428620	10:102792835-102792835	F	SFXN3	-0.00757127	0.00103408	-7.32174	2.44776e-13
cg15302379	10:102821848-102821848	F	KAZALD1	-0.00896471	0.00162974	-5.50071	3.78268e-08
cg17333042	10:102822201-102822201	F	KAZALD1	-0.00952721	0.00163096	-5.84147	5.17426e-09
cg06700877	10:104169610-104169610	R	PSD	-0.00882992	0.0014942	-5.90947	3.4322e-09
cg04481603	10:104182930-104182930	R	-	-0.00674148	0.00110573	-6.09684	1.08184e-09
cg09701700	10:104194843-104194843	R	MIR146B	-0.0142221	0.00252336	-5.63618	1.73863e-08
cg08101174	10:104196541-104196541	R	-	-0.0123245	0.00218268	-5.64646	1.63781e-08
cg02507296	10:104211328-104211328	R	C10orf95	-0.00614336	0.001021	-6.01698	1.77699e-09
cg06361405	10:104434010-104434010	F	ARL3	0.00282234	0.000469744	6.00825	1.87531e-09
cg26640901	10:104536035-104536035	F	C10orf26	-0.0057904	0.00093979	-6.16137	7.21188e-10
cg02167201	10:105209452-105209452	F	CALHM2	-0.00583074	0.000818194	-7.12635	1.03065e-12
cg26589669	10:106028206-106028206	R	GSTO2	-0.00875438	0.00164078	-5.3355	9.52834e-08
cg24838825	10:111693923-111693923	F	-	0.0077597	0.00109428	7.09113	1.33019e-12
cg05214460	10:111766841-111766841	F	ADD3	-0.00558643	0.00100338	-5.5676	2.58269e-08
cg24495528	10:112402748-112402748	F	RBM20	-0.00686696	0.00110429	-6.21843	5.02157e-10
cg05329352	10:112838983-112838983	R	ADRA2A	-0.0285566	0.00293392	-9.73328	2.17472e-22
cg14165660	10:112889349-112889349	R	-	0.00993485	0.00138663	7.16475	7.79271e-13
cg10858945	10:116528318-116528318	R	-	0.00774469	0.000978888	7.91172	2.53863e-15
cg07743805	10:116528581-116528581	R	-	0.00558041	0.000925306	6.03088	1.63071e-09
cg15806304	10:119000083-119000083	R	SLC18A2	0.00871113	0.00155576	5.59928	2.15249e-08
cg18621256	10:119221444-119221444	R	-	-0.00695937	0.00100043	-6.95641	3.49057e-12
cg24539517	10:121161258-121161258	R	GRK5	-0.0097936	0.00152393	-6.42654	1.30539e-10
cg20345915	10:121296042-121296042	F	RGS10	-0.0076029	0.000987417	-7.69979	1.36291e-14
cg23720331	10:123873670-123873670	F	TACC2	0.00246281	0.000415936	5.92111	3.19767e-09
cg07819944	10:124897153-124897153	F	HMX3	0.00539332	0.000843324	6.39532	1.60212e-10
cg15550234	10:125672992-125672992	F	-	0.00600498	0.00102831	5.83964	5.23142e-09
cg24759108	10:126223401-126223401	F	LHPP	0.00600471	0.00110977	5.41078	6.27512e-08
cg25043050	10:129534107-129534107	F	FOXI2	-0.00785623	0.00138873	-5.65713	1.53927e-08
cg15601164	10:130832336-130832336	R	-	0.00741044	0.00136148	5.44291	5.24166e-08
cg08881175	10:130832393-130832393	F	-	0.00809608	0.0015059	5.37624	7.6058e-08
cg18747408	10:130841097-130841097	R	-	0.0055602	0.000992015	5.60496	2.08305e-08
cg00652657	10:131761587-131761587	F	EBF3	0.00207605	0.000382037	5.43416	5.50564e-08
cg13289827	10:134752472-134752472	R	C10orf93	0.00534261	0.000988475	5.40491	6.48415e-08
cg07219844	10:135123764-135123764	F	ZNF511;TUBGCP2	0.00389421	0.000724767	5.37305	7.74177e-08
cg27165835	10:135195081-135195081	R	PAOX	0.00967776	0.00172616	5.60651	2.06447e-08
cg01971407	11:313624-313624	R	IFITM1	-0.0151611	0.00154114	-9.83756	7.75696e-23
cg20045320	11:319555-319555	R	-	-0.0268039	0.00414588	-6.46519	1.01172e-10
cg09122035	11:319667-319667	F	-	-0.0226782	0.00394343	-5.75088	8.87794e-09
cg17990365	11:319718-319718	R	IFITM3	-0.0206467	0.00293592	-7.03244	2.02947e-12
cg15971656	11:368366-368366	R	B4GALNT4	0.00814676	0.00146294	5.56876	2.56561e-08
cg22761205	11:457256-457256	R	PTDSS2	0.00871709	0.00124458	7.00402	2.48718e-12
cg24134897	11:859670-859670	F	TSPAN4	0.0183527	0.00311437	5.89292	3.79424e-09
cg18028767	11:859873-859873	F	TSPAN4	0.00692901	0.00112927	6.13583	8.47146e-10
cg11944324	11:1296536-1296536	F	TOLLIP	0.00357652	0.000649726	5.50466	3.6988e-08
cg11095027	11:1297066-1297066	R	TOLLIP	0.0123745	0.00209311	5.91202	3.37944e-09
cg26599989	11:1297087-1297087	R	TOLLIP	0.0124994	0.00156056	8.00958	1.15102e-15
cg10696445	11:1314859-1314859	R	TOLLIP	0.00464436	0.000728171	6.37812	1.7927e-10
cg04701181	11:1606344-1606344	F	HCCA2;LOC338651;KRTAP5-1	0.0046858	0.000827175	5.66482	1.47179e-08
cg12729894	11:1774378-1774378	R	HCCA2;CTSD	-0.0104463	0.00165641	-6.30657	2.85286e-10
cg04085571	11:1872753-1872753	F	LSP1	-0.00899523	0.00137795	-6.52797	6.66679e-11
cg02462416	11:2036573-2036573	R	-	-0.0200163	0.00228112	-8.77475	1.71281e-18
cg02704502	11:2036580-2036580	R	-	-0.013485	0.00199614	-6.75552	1.42325e-11
cg21548340	11:2241518-2241518	F	-	-0.00871363	0.00128696	-6.77071	1.28152e-11
cg11419064	11:2291264-2291264	F	ASCL2	0.00419524	0.00067712	6.19571	5.80223e-10
cg07556018	11:2677341-2677341	R	KCNQ1;KCNQ1OT1	0.0118731	0.00201984	5.87823	4.14686e-09
cg13428066	11:2677768-2677768	R	KCNQ1;KCNQ1OT1	0.0104422	0.00104042	10.0366	1.05255e-23
cg01744331	11:2722358-2722358	F	KCNQ1OT1;KCNQ1	-0.0134856	0.00170502	-7.90936	2.58717e-15
cg07123182	11:2722391-2722391	F	KCNQ1OT1;KCNQ1	-0.0110897	0.00182459	-6.07791	1.21762e-09
cg16556677	11:2722401-2722401	R	KCNQ1OT1;KCNQ1	-0.0156634	0.00272036	-5.75784	8.51984e-09
cg26963277	11:2722407-2722407	R	KCNQ1OT1;KCNQ1	-0.0241317	0.00384956	-6.26868	3.64115e-10
cg05438727	11:2800047-2800047	F	KCNQ1	0.00533573	0.000759525	7.0251	2.13917e-12
cg17333973	11:2847019-2847019	R	KCNQ1	-0.00453973	0.0007125	-6.37155	1.87125e-10
cg10151367	11:2847642-2847642	R	KCNQ1	0.00594982	0.000864677	6.88098	5.94411e-12
cg07873128	11:3121400-3121400	R	OSBPL5	0.0042532	0.000706016	6.02423	1.69922e-09
cg13755776	11:3602845-3602845	R	-	-0.00751391	0.0011092	-6.77417	1.25127e-11
cg07383757	11:3647654-3647654	F	TRPC2	0.00290566	0.000530704	5.47511	4.37244e-08
cg24497361	11:3858493-3858493	F	RHOG	-0.0136751	0.00199013	-6.87145	6.35524e-12
cg25879836	11:6632799-6632799	F	TAF10	-0.00656579	0.00121604	-5.39933	6.68902e-08
cg27560292	11:6632884-6632884	F	TAF10	-0.00671501	0.00124701	-5.38488	7.24934e-08
cg23162201	11:8280741-8280741	R	LMO1	0.0123062	0.00212704	5.7856	7.22523e-09
cg12223997	11:9159596-9159596	F	-	-0.00635532	0.0011247	-5.65071	1.5979e-08
cg13024368	11:12030088-12030088	F	DKK3	0.00407268	0.00065245	6.24213	4.31653e-10
cg27443779	11:14664793-14664793	R	PDE3B;PSMA1	-0.00402628	0.000685267	-5.87549	4.21603e-09
cg03864215	11:17408437-17408437	R	KCNJ11	-0.00596202	0.00100021	-5.96078	2.51035e-09
cg12535090	11:20071677-20071677	F	NAV2	0.00462318	0.000790446	5.84882	4.95059e-09
cg09611599	11:20382497-20382497	R	-	0.0222057	0.00372041	5.96862	2.39266e-09
cg13087259	11:32193669-32193669	F	-	-0.0101794	0.00138794	-7.33417	2.23095e-13
cg05222924	11:32450486-32450486	R	WT1	0.00660568	0.00106137	6.22374	4.8545e-10
cg08787968	11:32451777-32451777	R	WT1	0.00916626	0.00171442	5.34655	8.96465e-08
cg19211915	11:32452513-32452513	F	WT1	0.00697393	0.00116116	6.00598	1.90183e-09
cg22533573	11:32452771-32452771	F	WT1	0.0050503	0.000750247	6.73152	1.67902e-11
cg21769619	11:32454768-32454768	R	WT1	0.00669845	0.00118187	5.66765	1.44767e-08
cg01481251	11:32912719-32912719	R	-	-0.0159328	0.00253918	-6.27478	3.50133e-10
cg02224369	11:33758529-33758529	F	CD59	0.00510199	0.000881181	5.78995	7.04093e-09
cg03502889	11:34255733-34255733	F	ABTB2	-0.00728529	0.00122157	-5.96389	2.46309e-09
cg23845009	11:34323678-34323678	R	ABTB2	0.00793515	0.00139028	5.70761	1.14573e-08
cg15948836	11:36114126-36114126	F	LDLRAD3	0.0105965	0.0016831	6.29585	3.05714e-10
cg15108490	11:36177699-36177699	F	LDLRAD3	0.00366721	0.000590953	6.20558	5.44953e-10
cg07441944	11:44623459-44623459	R	CD82	-0.00640912	0.000904619	-7.08488	1.39161e-12
cg25503804	11:46739832-46739832	R	F2	-0.0102538	0.00137467	-7.45915	8.70799e-14
cg00347584	11:47283025-47283025	F	NR1H3	0.00516495	0.000826567	6.24868	4.13947e-10
cg14099685	11:47546068-47546068	R	CUGBP1	-0.0124466	0.000910326	-13.6727	1.47852e-42
cg26468891	11:48077221-48077221	R	PTPRJ	-0.0141731	0.00248188	-5.71063	1.1256e-08
cg00489660	11:57089821-57089821	R	TNKS1BP1	-0.00847764	0.00145165	-5.84001	5.21962e-09
cg18896032	11:57097718-57097718	F	SSRP1	-0.0064693	0.0011092	-5.83241	5.46331e-09
cg23966547	11:57174470-57174470	R	SLC43A3	-0.00843445	0.00153432	-5.49719	3.85896e-08
cg09197783	11:57176720-57176720	F	SLC43A3	-0.015132	0.00218489	-6.92572	4.33752e-12
cg16611234	11:58870075-58870075	F	-	-0.0252919	0.00373908	-6.76422	1.34032e-11
cg26985798	11:60524323-60524323	F	MS4A15	0.00748396	0.00138743	5.39413	6.88575e-08
cg19254163	11:60623782-60623782	R	GPR44	-0.020994	0.0029667	-7.07658	1.47761e-12
cg09445967	11:60634850-60634850	R	ZP1	0.00524118	0.000732945	7.15084	8.62482e-13
cg07250758	11:61049251-61049251	R	VWCE	0.0106782	0.00183671	5.81376	6.10841e-09
cg12616487	11:62379063-62379063	F	ROM1;EML3	-0.0106098	0.00142462	-7.44748	9.51389e-14
cg03127898	11:62455098-62455098	F	LRRN4CL	0.00680324	0.0011294	6.02378	1.70392e-09
cg15172739	11:62621258-62621258	R	SNORD30;SNORD22;SNORD31;SNHG1	-0.00934426	0.00129214	-7.23162	4.7725e-13
cg09448652	11:62621367-62621367	R	SNORD30;SNORD22;SNORD31;SNHG1	-0.00698743	0.00106857	-6.53905	6.19091e-11
cg05512483	11:62621791-62621791	R	SNORD30;SNORD22;SNORD29;SNORD31;SNHG1	-0.00774679	0.00143115	-5.41299	6.1981e-08
cg21920570	11:63766787-63766787	F	MACROD1	0.00606407	0.000856298	7.08173	1.42369e-12
cg13221074	11:64051814-64051814	F	GPR137;BAD	-0.00381261	0.000583028	-6.53932	6.1798e-11
cg23003085	11:64084321-64084321	R	PRDX5;TRMT112	-0.00772709	0.00123784	-6.24238	4.3095e-10
cg00022866	11:64108440-64108440	F	CCDC88B	-0.0100955	0.00182933	-5.51867	3.41577e-08
cg18585107	11:64138839-64138839	R	RPS6KA4	-0.00640375	0.00111596	-5.73836	9.55995e-09
cg01654638	11:64764395-64764395	F	BATF2	0.00481179	0.000827876	5.81221	6.16536e-09
cg21717508	11:64793846-64793846	R	SNX15	0.00559037	0.00104724	5.33817	9.38878e-08
cg20714487	11:64918439-64918439	R	-	0.00332555	0.000534038	6.22717	4.74928e-10
cg24710503	11:65078974-65078974	F	-	0.00512949	0.00071793	7.14483	9.01088e-13
cg04261607	11:65150871-65150871	F	SLC25A45	-0.00885024	0.00164204	-5.38977	7.05472e-08
cg20889322	11:65196622-65196622	F	-	-0.0136466	0.00215878	-6.32144	2.59137e-10
cg07029024	11:65249342-65249342	F	-	0.0129283	0.00137538	9.39984	5.46475e-21
cg22417398	11:65293094-65293094	F	SCYL1	-0.00407372	0.000704678	-5.78097	7.42699e-09
cg20051715	11:65639798-65639798	R	EFEMP2	-0.00601561	0.000877598	-6.85464	7.14936e-12
cg04337534	11:65816809-65816809	F	GAL3ST3	0.00507876	0.00079215	6.41136	1.44225e-10
cg09700701	11:65816819-65816819	F	GAL3ST3	0.0043748	0.000656127	6.66761	2.6e-11
cg20149625	11:66026159-66026159	R	KLC2	-0.00419348	0.000649368	-6.45779	1.06245e-10
cg17421890	11:66026390-66026390	F	KLC2	-0.00883318	0.00154333	-5.72347	1.04369e-08
cg02740606	11:67206418-67206418	R	CORO1B;PTPRCAP	-0.00843403	0.00131679	-6.40497	1.50396e-10
cg17690322	11:67206434-67206434	R	CORO1B;PTPRCAP	-0.00789981	0.00104012	-7.59513	3.07478e-14
cg01972009	11:67273431-67273431	F	PITPNM1	-0.0090876	0.00162559	-5.59035	2.2661e-08
cg04383058	11:67273507-67273507	R	PITPNM1	-0.0107049	0.00183902	-5.82101	5.84933e-09
cg24051242	11:68096138-68096138	R	LRP5	0.00691552	0.00129747	5.33001	9.82095e-08
cg21611682	11:68138269-68138269	F	LRP5	-0.0263941	0.0029987	-8.80187	1.3456e-18
cg10420527	11:68138505-68138505	F	LRP5	-0.0110809	0.00202764	-5.46489	4.63189e-08
cg09578155	11:68141470-68141470	R	LRP5	-0.0110012	0.000990435	-11.1074	1.15461e-28
cg14624207	11:68142198-68142198	F	LRP5	-0.0212368	0.00240395	-8.83413	1.0088e-18
cg02370022	11:68866745-68866745	R	-	0.0256752	0.00414402	6.19572	5.80189e-10
cg02660097	11:68866761-68866761	R	-	0.024688	0.00278194	8.87437	7.0332e-19
cg11152384	11:68934300-68934300	R	-	-0.00944116	0.00157996	-5.97556	2.293e-09
cg16061668	11:70257149-70257149	F	CTTN	0.0102369	0.00191745	5.33883	9.35505e-08
cg11263997	11:70257280-70257280	F	CTTN	0.00504132	0.000450343	11.1944	4.34343e-29
cg23261640	11:70280489-70280489	F	CTTN	-0.00790481	0.00141997	-5.5669	2.59309e-08
cg10395806	11:70280601-70280601	R	CTTN	-0.00940519	0.00169638	-5.54428	2.95165e-08
cg16163543	11:70449219-70449219	F	SHANK2	0.00794827	0.00114009	6.97163	3.13283e-12
cg19089328	11:71210210-71210210	R	NADSYN1	0.0143873	0.00254742	5.6478	1.62519e-08
cg00153942	11:71249212-71249212	R	KRTAP5-8	0.0045668	0.000646873	7.0598	1.66739e-12
cg01824063	11:71276654-71276654	R	KRTAP5-10	0.0107096	0.00198455	5.39651	6.7949e-08
cg12298445	11:72438603-72438603	F	ARAP1	-0.00526698	0.000879846	-5.98625	2.14735e-09
cg06382664	11:73098877-73098877	R	RELT	-0.0070635	0.00101476	-6.96078	3.38399e-12
cg24212377	11:73110989-73110989	R	-	0.00624788	0.000865453	7.2192	5.22939e-13
cg01901332	11:75031054-75031054	R	ARRB1	-0.0299174	0.00406445	-7.36074	1.82889e-13
cg02149899	11:75993521-75993521	F	-	-0.00730033	0.00125726	-5.80652	6.37835e-09
cg11261850	11:76320970-76320970	R	-	0.0098697	0.00144536	6.82854	8.57821e-12
cg27274382	11:76376064-76376064	R	LRRC32	0.00344073	0.000643056	5.35058	8.76714e-08
cg13633560	11:76380921-76380921	F	LRRC32	-0.0152984	0.00256156	-5.97231	2.33918e-09
cg10788371	11:76381040-76381040	F	LRRC32	-0.0187951	0.0025658	-7.32524	2.38478e-13
cg13985437	11:76381044-76381044	F	LRRC32	-0.0143224	0.00171331	-8.35953	6.297e-17
cg07202214	11:76381081-76381081	R	LRRC32	-0.0138014	0.00220422	-6.26137	3.81603e-10
cg20533899	11:76381105-76381105	R	LRRC32	-0.00813533	0.0013778	-5.90457	3.5356e-09
cg01439670	11:76381165-76381165	R	LRRC32	-0.00869495	0.0015912	-5.46439	4.64504e-08
cg25625514	11:76535564-76535564	F	-	-0.0124015	0.00137766	-9.00185	2.21941e-19
cg10010533	11:82445170-82445170	F	FAM181B	-0.00687124	0.00106945	-6.42504	1.31836e-10
cg04740205	11:82871065-82871065	F	PCF11	-0.00915344	0.00158181	-5.78668	7.17932e-09
cg10155725	11:86380814-86380814	F	ME3	-0.015538	0.00287343	-5.40745	6.39271e-08
cg24947694	11:86387554-86387554	F	-	-0.01207	0.00144278	-8.36583	5.96924e-17
cg19563365	11:86508399-86508399	F	-	-0.00622641	0.00109191	-5.70229	1.18208e-08
cg11660018	11:86510915-86510915	F	PRSS23	-0.0391305	0.00378019	-10.3515	4.12163e-25
cg23771366	11:86510998-86510998	R	PRSS23	-0.0361674	0.00420235	-8.60647	7.53445e-18
cg23351584	11:86512100-86512100	F	PRSS23	-0.010643	0.00118488	-8.98237	2.64986e-19
cg01314044	11:94246036-94246036	F	-	0.00742651	0.00110069	6.74714	1.50787e-11
cg23460961	11:94382347-94382347	F	-	0.00875685	0.00142649	6.13875	8.31757e-10
cg06106428	11:110584327-110584327	F	ARHGAP20	0.0162646	0.00201757	8.06149	7.53721e-16
cg11344533	11:111475393-111475393	F	SIK2	-0.00983316	0.00161048	-6.10574	1.02327e-09
cg20268522	11:112832152-112832152	R	NCAM1	0.00220872	0.000397156	5.56134	2.67704e-08
cg01439566	11:113932189-113932189	F	ZBTB16	0.00706745	0.000761369	9.28256	1.65457e-20
cg04420138	11:113932235-113932235	R	ZBTB16	0.00377065	0.000681574	5.53226	3.16127e-08
cg20268992	11:113953621-113953621	R	ZBTB16	0.00993123	0.0017201	5.77365	7.75738e-09
cg10827488	11:113953838-113953838	F	ZBTB16	0.00808866	0.00150516	5.37395	7.70303e-08
cg17518710	11:113954170-113954170	F	ZBTB16	0.0101139	0.00174664	5.79049	7.01808e-09
cg02991558	11:114128517-114128517	R	-	0.00784337	0.00138329	5.67007	1.42743e-08
cg03044513	11:116706153-116706153	F	-	0.00641955	0.00102618	6.25578	3.95538e-10
cg01218206	11:116933977-116933977	R	SIK3	-0.0150428	0.00151483	-9.93037	3.07118e-23
cg08772028	11:118085736-118085736	F	AMICA1	-0.0138563	0.00255946	-5.41376	6.17165e-08
cg03234777	11:118095544-118095544	R	AMICA1	-0.0132298	0.0021625	-6.11781	9.48682e-10
cg14242895	11:118393450-118393450	F	MLL	0.00639288	0.00111427	5.73727	9.62172e-09
cg12678834	11:118753662-118753662	F	CXCR5	-0.00916504	0.00155077	-5.91001	3.42092e-09
cg18801806	11:118869385-118869385	F	CCDC84	-0.00589273	0.00102287	-5.76096	8.36384e-09
cg01434349	11:118900337-118900337	F	SLC37A4	-0.0128188	0.00206008	-6.22251	4.89273e-10
cg26077811	11:119232263-119232263	R	USP2	-0.00809593	0.00110199	-7.34666	2.03217e-13
cg25006998	11:119897638-119897638	F	-	0.0077337	0.00100544	7.69186	1.45014e-14
cg02610360	11:120197521-120197521	R	TMEM136	0.0190498	0.00348884	5.46023	4.7553e-08
cg00395063	11:120210293-120210293	F	ARHGEF12	0.00554579	0.000994248	5.57787	2.43475e-08
cg10908953	11:121322456-121322456	F	SORL1	-0.0061445	0.00100398	-6.12016	9.34805e-10
cg22327175	11:121323934-121323934	F	SORL1	-0.00853561	0.00149091	-5.7251	1.03372e-08
cg14239983	11:121337384-121337384	R	SORL1	-0.00784796	0.00120723	-6.5008	7.98929e-11
cg17389813	11:122060265-122060265	R	LOC399959	-0.0178558	0.00330011	-5.41066	6.27918e-08
cg10130088	11:122138618-122138618	R	-	0.00550643	0.000855246	6.43842	1.20726e-10
cg06483559	11:123624914-123624914	F	OR6X1	-0.00600151	0.000982713	-6.10708	1.01469e-09
cg16983588	11:129793108-129793108	F	PRDM10	0.0196659	0.00308519	6.3743	1.83798e-10
cg06610125	11:133823700-133823700	F	IGSF9B	-0.00785123	0.00108428	-7.24097	4.45493e-13
cg24490227	11:133928292-133928292	F	-	0.00870971	0.00117138	7.43542	1.04239e-13
cg20451986	11:133928302-133928302	F	-	0.0142424	0.00243997	5.83713	5.31081e-09
cg02787737	11:133928346-133928346	F	-	0.0133431	0.00200384	6.65879	2.76096e-11
cg09084200	11:134095863-134095863	R	VPS26B;NCAPD3	-0.0114449	0.00180577	-6.33798	2.32797e-10
cg02736016	12:1017144-1017144	R	WNK1	0.010598	0.00123804	8.56032	1.12558e-17
cg14602222	12:1025663-1025663	R	RAD52	0.0129247	0.00232107	5.56842	2.57066e-08
cg20591407	12:1642663-1642663	F	-	0.0100399	0.00184983	5.42748	5.71557e-08
cg18633600	12:1940452-1940452	F	LRTM2;CACNA2D4	0.00738576	0.00103042	7.16771	7.62652e-13
cg24105081	12:1947479-1947479	F	CACNA2D4	-0.0137824	0.00225951	-6.09973	1.0625e-09
cg10520740	12:1952798-1952798	F	CACNA2D4	-0.00958004	0.00176646	-5.42331	5.85038e-08
cg07807026	12:2041581-2041581	F	-	0.00668585	0.000816087	8.19257	2.55715e-16
cg03131366	12:2041707-2041707	R	-	0.00991438	0.00179929	5.51016	3.58509e-08
cg08160085	12:2045730-2045730	R	-	-0.0118352	0.00207629	-5.70018	1.19683e-08
cg02959759	12:2801584-2801584	F	CACNA1C	0.0120492	0.00218704	5.50937	3.60116e-08
cg06697407	12:3305394-3305394	R	TSPAN9	0.0122168	0.00175714	6.95263	3.58536e-12
cg03224812	12:3807404-3807404	F	EFCAB4B	0.00572852	0.000851359	6.72868	1.71211e-11
cg02375409	12:4488749-4488749	F	FGF23	0.0105186	0.00163362	6.43882	1.20406e-10
cg07178945	12:4488800-4488800	R	FGF23	0.0215835	0.0029018	7.43798	1.0224e-13
cg23219570	12:4488893-4488893	R	FGF23	0.0130345	0.00167157	7.7978	6.29961e-15
cg14119236	12:4489075-4489075	F	FGF23	0.0116693	0.00191736	6.08613	1.15673e-09
cg01919377	12:5539832-5539832	R	NTF3	-0.00534905	0.000845795	-6.32429	2.54407e-10
cg23551979	12:6165683-6165683	F	VWF	0.0133439	0.00198055	6.73749	1.61151e-11
cg26819609	12:6165816-6165816	R	VWF	0.00509495	0.000812141	6.27347	3.53079e-10
cg07533239	12:6422131-6422131	R	PLEKHG6	-0.00870109	0.00134002	-6.49324	8.40101e-11
cg20006825	12:6874964-6874964	R	PTMS	0.00597678	0.000904331	6.60905	3.86781e-11
cg10970328	12:6931525-6931525	R	GPR162	-0.00702118	0.00112317	-6.25119	4.07342e-10
cg26276120	12:6977747-6977747	R	TPI1	-0.0112671	0.00165682	-6.80046	1.04283e-11
cg22335340	12:7055153-7055153	F	PTPN6;C12orf57	-0.00903154	0.00134409	-6.71945	1.82407e-11
cg21439672	12:7260546-7260546	R	C1RL;LOC283314	-0.015333	0.00171147	-8.95895	3.27798e-19
cg07027613	12:7260608-7260608	R	C1RL;LOC283314	-0.00785686	0.00122492	-6.4142	1.41562e-10
cg21990700	12:7260776-7260776	R	LOC283314;C1RL	-0.0151347	0.00161588	-9.36627	7.51402e-21
cg09912793	12:9066382-9066382	R	PHC1	-0.0110987	0.00167159	-6.63959	3.14566e-11
cg10424892	12:9602245-9602245	R	DDX12	0.0104914	0.00191027	5.49213	3.97104e-08
cg07986378	12:11898284-11898284	R	ETV6	-0.0290278	0.00474664	-6.11545	9.62877e-10
cg03140135	12:13350820-13350820	F	EMP1	0.00534086	0.000834826	6.39757	1.57866e-10
cg23367478	12:20521299-20521299	R	PDE3A	0.00205139	0.000382224	5.36697	8.00685e-08
cg05660670	12:20521635-20521635	R	PDE3A	0.00329326	0.000558552	5.89608	3.72245e-09
cg08551027	12:21589206-21589206	F	PYROXD1	0.00526713	0.000970494	5.42727	5.72228e-08
cg04027548	12:21926447-21926447	R	KCNJ8	0.00830081	0.00154196	5.38327	7.3144e-08
cg14741228	12:31476479-31476479	R	FAM60A;FLJ13224	-0.008556	0.00142852	-5.98941	2.10601e-09
cg03935116	12:31476565-31476565	R	FAM60A;FLJ13224	-0.00991544	0.00137699	-7.20081	5.98561e-13
cg07469402	12:45444767-45444767	F	DBX2	0.0104679	0.00145248	7.20692	5.72302e-13
cg18216249	12:48100805-48100805	F	RPAP3	-0.00756365	0.00087484	-8.64575	5.34543e-18
cg22789605	12:51419164-51419164	R	SLC11A2	-0.00505716	0.000703077	-7.19289	6.34319e-13
cg27178191	12:51819149-51819149	F	SLC4A8	0.00887633	0.00143514	6.185	6.21032e-10
cg09039672	12:52367989-52367989	F	ACVR1B	0.00669515	0.00106251	6.30124	2.9527e-10
cg15074033	12:52652462-52652462	R	-	0.00689855	0.00116867	5.9029	3.57159e-09
cg20072118	12:52653637-52653637	R	-	0.00573601	0.00100012	5.73535	9.73106e-09
cg05358758	12:52947004-52947004	R	KRT71	-0.00715812	0.00116714	-6.13304	8.62175e-10
cg02377704	12:53075359-53075359	F	KRT1	0.0144161	0.00197545	7.2976	2.92941e-13
cg03348792	12:53075482-53075482	F	KRT1	0.00990355	0.00175677	5.63735	1.72692e-08
cg24504361	12:53297987-53297987	R	KRT8	-0.0137046	0.00253792	-5.39992	6.66724e-08
cg10843343	12:53298027-53298027	R	KRT8	-0.0129681	0.00237499	-5.46026	4.75427e-08
cg09107344	12:53612734-53612734	F	RARG	-0.00825993	0.00150423	-5.49114	3.99355e-08
cg20059012	12:53613154-53613154	F	RARG	-0.0331853	0.00320426	-10.3566	3.90582e-25
cg20408175	12:53693169-53693169	F	PFDN5;C12orf10	-0.0046922	0.000813818	-5.76566	8.13369e-09
cg25096368	12:54150616-54150616	F	-	-0.00727871	0.000944762	-7.70428	1.31581e-14
cg19641804	12:54653065-54653065	F	CBX5	-0.00882492	0.00146241	-6.03449	1.59463e-09
cg02583484	12:54677008-54677008	F	HNRNPA1;HNRPA1L-2	-0.0259769	0.00254425	-10.21	1.78792e-24
cg23140706	12:54689278-54689278	R	NFE2	-0.0056069	0.000760645	-7.37124	1.69042e-13
cg17230002	12:54689504-54689504	R	NFE2	-0.00818642	0.00129213	-6.33561	2.36405e-10
cg16237191	12:55945613-55945613	R	OR6C4	0.0116887	0.00198941	5.87544	4.21726e-09
cg22950598	12:56139862-56139862	R	GDF11	-0.0126273	0.00197158	-6.40468	1.50682e-10
cg26477856	12:56324915-56324915	F	DGKA	-0.00964384	0.00104696	-9.21128	3.22272e-20
cg22876908	12:56325149-56325149	F	DGKA	-0.00731574	0.00132165	-5.53528	3.10723e-08
cg24324354	12:58004248-58004248	R	GEFT	0.00654996	0.00122833	5.33242	9.69114e-08
cg06314111	12:58119915-58119915	F	AGAP2;LOC100130776	-0.010372	0.00157743	-6.57524	4.85763e-11
cg01834979	12:58119918-58119918	F	AGAP2;LOC100130776	-0.00801649	0.00146345	-5.47782	4.30601e-08
cg14292572	12:67665055-67665055	F	CAND1	-0.00816365	0.00146486	-5.57298	2.50424e-08
cg16011250	12:68024459-68024459	F	-	0.00866597	0.00138239	6.26885	3.63727e-10
cg24448421	12:68737061-68737061	R	-	0.0154395	0.00249512	6.18788	6.09779e-10
cg20722088	12:89742886-89742886	F	DUSP6	-0.00685074	0.00098379	-6.96362	3.31649e-12
cg04961225	12:91332479-91332479	F	-	0.0114219	0.00165782	6.88971	5.59064e-12
cg19554457	12:93774772-93774772	F	NUDT4;NUDT4P1	-0.0141321	0.00202868	-6.96617	3.25693e-12
cg12877335	12:94539319-94539319	R	-	0.00643132	0.000951525	6.75897	1.38981e-11
cg11146034	12:96590670-96590670	F	ELK3	-0.0107725	0.00193106	-5.57852	2.42571e-08
cg02637282	12:98768240-98768240	F	-	0.0124105	0.00122965	10.0927	5.95004e-24
cg25684105	12:104613662-104613662	F	TXNRD1	-0.00674283	0.00115951	-5.81522	6.05537e-09
cg25174412	12:105803653-105803653	R	-	0.00623918	0.00101041	6.1749	6.6206e-10
cg21834204	12:107381471-107381471	R	MTERFD3	0.00735386	0.00122286	6.01368	1.81358e-09
cg13935577	12:107974897-107974897	R	BTBD11	-0.00880907	0.00138187	-6.37477	1.83242e-10
cg04530628	12:109003704-109003704	R	-	0.00537108	0.000710003	7.56487	3.8826e-14
cg01389506	12:109203581-109203581	F	SSH1	0.00343826	0.00060918	5.64408	1.66065e-08
cg03803818	12:110637414-110637414	R	IFT81	0.00585003	0.000870774	6.71819	1.8399e-11
cg23878241	12:111019734-111019734	R	PPTC7	-0.00680969	0.00088577	-7.68787	1.49599e-14
cg07932199	12:112008034-112008034	R	ATXN2	0.00479256	0.000831613	5.76297	8.26452e-09
cg11787160	12:113515332-113515332	F	DTX1	0.00867479	0.00153564	5.64898	1.61404e-08
cg04944536	12:116756890-116756890	F	-	0.0100826	0.00129647	7.77699	7.42692e-15
cg13645530	12:116756948-116756948	F	-	0.0121687	0.00149528	8.13806	4.01654e-16
cg23975840	12:117042895-117042895	R	-	0.0109832	0.00150456	7.2999	2.87978e-13
cg18241780	12:118620216-118620216	R	TAOK3	0.0051023	0.00076502	6.66949	2.56688e-11
cg23688411	12:120907854-120907854	R	SFRS9;DYNLL1	-0.00428957	0.00073467	-5.83878	5.25851e-09
cg26716839	12:121146848-121146848	R	UNC119B	0.00299055	0.000516519	5.78982	7.04608e-09
cg18919541	12:121530737-121530737	R	-	0.0102109	0.00169032	6.04084	1.53316e-09
cg26996569	12:121829743-121829743	R	-	0.0177635	0.00270009	6.57887	4.74036e-11
cg26995224	12:121974146-121974146	R	KDM2B	-0.0212456	0.00347969	-6.10558	1.02427e-09
cg13708645	12:121974305-121974305	R	KDM2B	-0.0138614	0.00215158	-6.4424	1.17596e-10
cg00853733	12:122244223-122244223	F	SETD1B	-0.00982998	0.00177236	-5.54625	2.91855e-08
cg15233611	12:122244660-122244660	R	SETD1B	-0.0121327	0.002277	-5.32837	9.90957e-08
cg04716447	12:122444621-122444621	R	-	0.00480552	0.000673529	7.13484	9.68968e-13
cg05957567	12:122467228-122467228	F	BCL7A	0.0109927	0.00148472	7.40384	1.32305e-13
cg20670946	12:122502170-122502170	R	-	0.00991947	0.00185894	5.3361	9.49665e-08
cg18555411	12:122618241-122618241	R	MLXIP	0.00365811	0.000676537	5.4071	6.40522e-08
cg24271203	12:122658897-122658897	R	IL31;LRRC43	-0.00569661	0.000901237	-6.32088	2.60075e-10
cg08120831	12:122669186-122669186	F	LRRC43	0.00466659	0.000874945	5.33359	9.62914e-08
cg19529732	12:122712101-122712101	F	DIABLO	0.00672566	0.00109157	6.16144	7.20882e-10
cg11599718	12:123357128-123357128	R	VPS37B	0.00514241	0.000861245	5.9709	2.35946e-09
cg08176694	12:123519157-123519157	R	PITPNM2	0.0071443	0.000953183	7.4952	6.61983e-14
cg10672416	12:123718706-123718706	F	C12orf65	-0.00831909	0.00128032	-6.49768	8.15671e-11
cg13672514	12:123869502-123869502	R	SETD8	-0.00750638	0.00118893	-6.31357	2.72671e-10
cg05677062	12:123874707-123874707	F	SETD8	-0.0175509	0.00315732	-5.55881	2.71616e-08
cg00308065	12:124422135-124422135	R	CCDC92	0.0059009	0.00101111	5.83607	5.34468e-09
cg03507593	12:124939480-124939480	R	NCOR2	0.00823927	0.00137004	6.01388	1.81138e-09
cg12095353	12:125369577-125369577	R	-	0.00681215	0.00100791	6.75867	1.39268e-11
cg16119613	12:127762762-127762762	R	-	-0.0139954	0.00257594	-5.43313	5.53749e-08
cg21733098	12:127931219-127931219	F	-	-0.0341186	0.00385051	-8.86081	7.94385e-19
cg15985905	12:128078475-128078475	F	-	0.00771379	0.00104905	7.35314	1.93597e-13
cg07057831	12:131323042-131323042	R	STX2	-0.0107443	0.00125659	-8.55034	1.22729e-17
cg09717146	12:131715773-131715773	F	-	0.00673383	0.00087865	7.66384	1.80461e-14
cg12103569	12:132258560-132258560	R	SFRS8	0.0138827	0.00206731	6.71535	1.87614e-11
cg20697394	12:132918305-132918305	F	-	0.00630886	0.00108404	5.81978	5.89262e-09
cg09735822	12:133015059-133015059	R	-	0.0100191	0.000984779	10.174	2.59037e-24
cg18158306	12:133135032-133135032	R	FBRSL1	0.0102106	0.00108771	9.38728	6.15685e-21
cg06791426	12:133135361-133135361	F	FBRSL1	0.0129839	0.00194577	6.67287	2.50847e-11
cg02402946	13:21035079-21035079	R	CRYL1	0.0107932	0.00154014	7.0079	2.41915e-12
cg06264663	13:21563415-21563415	F	LATS2	0.00594448	0.00094609	6.28321	3.31652e-10
cg00893603	13:26587011-26587011	R	ATP8A2	-0.024459	0.00392628	-6.22955	4.67774e-10
cg23681440	13:27498239-27498239	F	-	-0.0165669	0.00247665	-6.68926	2.24301e-11
cg06935361	13:32964454-32964454	R	BRCA2	0.0142971	0.00254802	5.61107	2.01076e-08
cg21392700	13:36049335-36049335	F	MAB21L1;MIR548F5;NBEA	-0.00461327	0.000864824	-5.33435	9.58891e-08
cg05093686	13:36050788-36050788	F	MAB21L1;MIR548F5;NBEA	-0.0047938	0.000801859	-5.97836	2.25397e-09
cg13446906	13:36051073-36051073	F	MIR548F5;NBEA;MAB21L1	-0.00826557	0.00147526	-5.6028	2.10919e-08
cg08164233	13:37394589-37394589	R	RFXAP	-0.00912128	0.00121118	-7.53092	5.03847e-14
cg06648759	13:40892751-40892751	R	-	0.0125329	0.00212628	5.89428	3.76321e-09
cg12979844	13:46425929-46425929	F	SIAH3	0.0122799	0.00154485	7.94897	1.88076e-15
cg25658983	13:46426026-46426026	R	SIAH3	0.0107405	0.00200096	5.36769	7.97504e-08
cg02985540	13:46964186-46964186	R	-	-0.0102279	0.0014619	-6.99626	2.62881e-12
cg16071219	13:48986124-48986124	R	LPAR6;RB1	-0.0195026	0.0034052	-5.72731	1.02038e-08
cg03646329	13:48987165-48987165	F	LPAR6;RB1	-0.0243969	0.00393429	-6.20108	5.60777e-10
cg02013841	13:49159767-49159767	F	-	-0.0131896	0.00201625	-6.54164	6.08497e-11
cg05394800	13:50707050-50707050	R	-	-0.00602283	0.00102845	-5.85621	4.73549e-09
cg10359157	13:51418020-51418020	R	DLEU7	-0.00874445	0.00148329	-5.8953	3.74004e-09
cg27467282	13:52116184-52116184	R	-	0.00923185	0.00158385	5.82874	5.58476e-09
cg23126342	13:67801125-67801125	R	PCDH9	0.0267398	0.00383352	6.97524	3.05345e-12
cg04757411	13:76259545-76259545	F	LMO7	-0.00434473	0.000796846	-5.45242	4.96902e-08
cg14675361	13:76334583-76334583	R	LMO7	0.0181214	0.00302933	5.98199	2.20429e-09
cg10581837	13:76334707-76334707	F	LMO7	0.014872	0.00238179	6.24404	4.26408e-10
cg02714303	13:76334728-76334728	F	LMO7	0.015333	0.00224426	6.83209	8.36885e-12
cg12166476	13:76334866-76334866	F	LMO7	0.0136918	0.00220749	6.20244	5.55939e-10
cg22952787	13:77567402-77567402	F	CLN5	-0.00890595	0.00159204	-5.59405	2.21827e-08
cg19211853	13:79968216-79968216	R	RBM26	-0.0177425	0.00237821	-7.46042	8.62445e-14
cg16969872	13:79968324-79968324	R	RBM26	-0.017002	0.00312282	-5.44445	5.19646e-08
cg10304534	13:95844361-95844361	F	ABCC4	-0.00993161	0.00142462	-6.97142	3.13752e-12
cg13452162	13:96204518-96204518	F	CLDN10	-0.00771376	0.00121125	-6.36845	1.90954e-10
cg24426691	13:96204669-96204669	F	CLDN10	-0.00594394	0.00092063	-6.45639	1.07231e-10
cg24714606	13:98019621-98019621	R	MBNL2	0.00675556	0.00121515	5.55944	2.70637e-08
cg18252924	13:99129256-99129256	R	STK24	-0.00516647	0.0009022	-5.72652	1.02509e-08
cg20375836	13:99135543-99135543	R	STK24	-0.00313937	0.000572136	-5.48711	4.08574e-08
cg19300307	13:99136580-99136580	R	STK24	-0.004804	0.000802891	-5.98338	2.18549e-09
cg01185345	13:99218287-99218287	R	STK24	-0.00816411	0.00128287	-6.36393	1.96653e-10
cg24981097	13:99224694-99224694	F	STK24	-0.00560977	0.00100484	-5.58275	2.36742e-08
cg19635644	13:100007277-100007277	F	UBAC2;MIR623	-0.00618648	0.000884686	-6.99285	2.69366e-12
cg18383890	13:100636252-100636252	R	ZIC2	-0.0100045	0.00133517	-7.49304	6.72986e-14
cg26574777	13:100927476-100927476	R	PCCA	0.00757298	0.000980721	7.72185	1.14655e-14
cg05673756	13:102068650-102068650	F	NALCN	0.0039654	0.000736487	5.38421	7.27622e-08
cg20124610	13:111357885-111357885	R	CARS2	-0.0146602	0.00209992	-6.98132	2.92412e-12
cg07770777	13:113528375-113528375	F	ATP11A	0.00794422	0.00138172	5.74951	8.95027e-09
cg25745937	13:113630173-113630173	R	MCF2L	0.0033414	0.00059942	5.57438	2.48407e-08
cg16822035	13:113633379-113633379	R	MCF2L	0.00438487	0.000809562	5.41634	6.08305e-08
cg14765414	13:113652335-113652335	F	MCF2L	0.00510378	0.000925686	5.51351	3.51743e-08
cg01899620	13:113689422-113689422	F	MCF2L	0.0121141	0.00186646	6.49042	8.55988e-11
cg06885459	13:113689728-113689728	F	MCF2L	0.0159452	0.00243962	6.53595	6.32084e-11
cg01435643	13:113689776-113689776	F	MCF2L	0.021711	0.00286271	7.58409	3.34835e-14
cg11451477	13:113974478-113974478	F	LAMP1	-0.00287265	0.000508352	-5.6509	1.59607e-08
cg27560367	13:114144049-114144049	R	DCUN1D2;TMCO3	-0.00558637	0.000933703	-5.98303	2.19027e-09
cg03641640	13:114776416-114776416	F	RASA3	-0.00861996	0.00155232	-5.55295	2.80891e-08
cg01289343	13:114814401-114814401	R	RASA3	0.00833213	0.0014539	5.7309	9.98987e-09
cg09350536	14:23236725-23236725	F	OXA1L	-0.00757249	0.00124354	-6.08946	1.1329e-09
cg14291900	14:23294368-23294368	R	-	0.00320077	0.000577599	5.54152	2.99863e-08
cg04539476	14:23351487-23351487	F	REM2	0.00676628	0.000898871	7.52754	5.17069e-14
cg00609473	14:23351842-23351842	R	REM2	0.00733411	0.00136326	5.37984	7.45539e-08
cg24681208	14:23351876-23351876	R	REM2	0.007985	0.00146771	5.44043	5.31513e-08
cg07042014	14:24783620-24783620	R	LTB4R	0.00542519	0.000993018	5.46333	4.67282e-08
cg18331348	14:35810887-35810887	R	-	0.00414292	0.000757605	5.46845	4.53986e-08
cg16518861	14:35871715-35871715	R	NFKBIA	-0.0191151	0.00328814	-5.81336	6.1231e-09
cg00689225	14:35871954-35871954	R	NFKBIA	-0.0107904	0.00188368	-5.72836	1.01403e-08
cg04545963	14:35872393-35872393	F	NFKBIA	-0.0127916	0.00210708	-6.07078	1.27293e-09
cg11700584	14:50088544-50088544	F	RPL36AL;MGAT2	-0.0150896	0.00134529	-11.2166	3.37953e-29
cg22805381	14:51760188-51760188	R	-	-0.0171853	0.00300173	-5.72512	1.03358e-08
cg18369034	14:52733216-52733216	R	PTGDR	-0.0162167	0.00262031	-6.18886	6.06017e-10
cg09208942	14:52794647-52794647	R	PTGER2	-0.00738789	0.00127589	-5.79038	7.02285e-09
cg01268763	14:53618419-53618419	R	DDHD1	-0.0143655	0.00182945	-7.85236	4.08282e-15
cg04937184	14:54423845-54423845	R	BMP4	-0.00928402	0.00164222	-5.65334	1.57356e-08
cg18828619	14:56615077-56615077	F	PELI2	-0.00664649	0.00108849	-6.10616	1.02055e-09
cg19859698	14:61822607-61822607	F	PRKCH	0.00756643	0.00130975	5.777	7.60449e-09
cg10855746	14:61938004-61938004	F	PRKCH	-0.00550752	0.000984727	-5.59293	2.23264e-08
cg01860774	14:64969374-64969374	R	ZBTB25	-0.00676737	0.00107746	-6.28083	3.36776e-10
cg08170227	14:69422517-69422517	R	ACTN1	-0.0154121	0.00214427	-7.1876	6.59408e-13
cg10530793	14:69821049-69821049	R	GALNTL1	-0.00497107	0.00073267	-6.78487	1.16187e-11
cg06934523	14:70077930-70077930	R	KIAA0247	-0.00971145	0.00169331	-5.73519	9.74049e-09
cg01498900	14:74035742-74035742	F	ACOT2	-0.00371347	0.000640154	-5.8009	6.59592e-09
cg02064724	14:74179953-74179953	R	PNMA1	-0.00278184	0.000500874	-5.55398	2.7923e-08
cg01731783	14:74211788-74211788	R	C14orf43	-0.0143901	0.00179417	-8.02047	1.05341e-15
cg22851561	14:74214183-74214183	F	C14orf43	-0.024441	0.00274616	-8.90006	5.58178e-19
cg16398761	14:74220238-74220238	F	C14orf43	-0.0060681	0.00113091	-5.36567	8.06512e-08
cg24996979	14:74223355-74223355	F	C14orf43	-0.0144521	0.00198792	-7.26998	3.59542e-13
cg10919522	14:74227441-74227441	F	C14orf43	-0.0185948	0.00179585	-10.3543	4.00172e-25
cg03519879	14:74227499-74227499	R	C14orf43	-0.0119554	0.00205825	-5.80852	6.30277e-09
cg13976502	14:74227875-74227875	F	C14orf43	-0.0142743	0.00221143	-6.45479	1.08368e-10
cg16702313	14:74251926-74251926	R	C14orf43	-0.00810271	0.00132432	-6.11841	9.4513e-10
cg13158272	14:74257174-74257174	R	-	-0.0205349	0.00385367	-5.32865	9.89447e-08
cg18914023	14:74868443-74868443	F	-	0.00233266	0.000372929	6.25496	3.97607e-10
cg13038618	14:77467391-77467391	F	-	-0.0244649	0.0029084	-8.41179	4.03816e-17
cg14544289	14:78051204-78051204	F	SPTLC2	-0.0102989	0.0018596	-5.53819	3.05607e-08
cg13525276	14:81426012-81426012	F	TSHR	0.0230025	0.00370549	6.20767	5.3775e-10
cg18625627	14:81426015-81426015	F	TSHR	0.0197432	0.00275843	7.15741	8.22131e-13
cg10334928	14:81865007-81865007	R	STON2	0.00318351	0.000575449	5.53223	3.16186e-08
cg21227253	14:86050984-86050984	F	FLRT2	-0.00837367	0.00154733	-5.41167	6.24398e-08
cg16288101	14:88621538-88621538	R	-	-0.0178334	0.00330294	-5.39926	6.69146e-08
cg07941108	14:90741814-90741814	R	-	-0.0132106	0.00154407	-8.5557	1.17158e-17
cg05875421	14:91709951-91709951	F	GPR68	-0.012886	0.00192961	-6.67801	2.42207e-11
cg07063068	14:91711033-91711033	F	GPR68	-0.00854796	0.00110939	-7.70512	1.30721e-14
cg10814005	14:91711041-91711041	F	GPR68	-0.0158691	0.00150644	-10.5342	6.00885e-26
cg07112604	14:91836354-91836354	R	CCDC88C	-0.00786259	0.00104402	-7.53105	5.03334e-14
cg20303561	14:91881497-91881497	F	CCDC88C	-0.0161228	0.00233727	-6.89813	5.26902e-12
cg16555466	14:92042333-92042333	R	C14orf184	-0.00767398	0.00143879	-5.33363	9.62702e-08
cg01499816	14:92807984-92807984	R	SLC24A4	-0.00333918	0.000518094	-6.44511	1.15515e-10
cg25066772	14:93136682-93136682	F	RIN3	0.00532754	0.000810343	6.57442	4.88425e-11
cg05284742	14:93552128-93552128	R	ITPK1	-0.0271413	0.00301294	-9.00825	2.09378e-19
cg01956154	14:94423399-94423399	R	ASB2	-0.00609689	0.000823743	-7.40144	1.34715e-13
cg15817482	14:94423801-94423801	F	ASB2	-0.00756903	0.00134025	-5.64746	1.62836e-08
cg03389164	14:94423872-94423872	R	ASB2	-0.00569005	0.000974005	-5.84191	5.1606e-09
cg09247392	14:94424156-94424156	F	ASB2	-0.00516503	0.000716215	-7.21156	5.53162e-13
cg20902353	14:94425114-94425114	R	ASB2	-0.010507	0.00110076	-9.54529	1.35734e-21
cg08257009	14:94812770-94812770	F	-	-0.0174179	0.00228965	-7.60726	2.79966e-14
cg26102435	14:99507062-99507062	F	-	0.00591061	0.00102362	5.7742	7.73203e-09
cg13049261	14:99879199-99879199	F	SETD3	-0.00585174	0.00104205	-5.61561	1.95869e-08
cg04362790	14:100223811-100223811	R	-	-0.0046795	0.000831555	-5.6274	1.82941e-08
cg04638655	14:101529855-101529855	F	MIR541	0.00747715	0.000850586	8.79059	1.48777e-18
cg16241684	14:101711890-101711890	F	-	0.00553035	0.000879959	6.28478	3.2831e-10
cg27016114	14:101712466-101712466	F	-	0.00324348	0.00059678	5.43497	5.48066e-08
cg17904575	14:102290370-102290370	R	PPP2R5C	-0.00972095	0.00178276	-5.45275	4.95975e-08
cg06819357	14:102928437-102928437	F	TECPR2	0.0155854	0.00213031	7.31602	2.5544e-13
cg01565703	14:103245090-103245090	F	TRAF3	-0.0107993	0.00156374	-6.90608	4.98232e-12
cg15950273	14:103367306-103367306	F	TRAF3	0.0118096	0.00221356	5.33508	9.54999e-08
cg24154132	14:103367632-103367632	F	TRAF3	0.0130144	0.00174507	7.4578	8.79803e-14
cg09940677	14:103415458-103415458	R	CDC42BPB	0.00809996	0.000916821	8.83483	1.00248e-18
cg04987734	14:103415873-103415873	R	CDC42BPB	0.0148514	0.00151196	9.82262	8.99762e-23
cg04189326	14:103481271-103481271	R	CDC42BPB	0.00583628	0.000903404	6.46032	1.04482e-10
cg26242531	14:104190678-104190678	R	ZFYVE21	0.0162853	0.00209581	7.77039	7.82466e-15
cg03509898	14:104190750-104190750	R	ZFYVE21	0.00692556	0.00125706	5.50934	3.60183e-08
cg21167502	14:104195666-104195666	R	ZFYVE21	0.00795798	0.00137448	5.7898	7.04698e-09
cg15963913	14:104196003-104196003	F	ZFYVE21	0.00888629	0.00141591	6.27601	3.47367e-10
cg18991417	14:104391679-104391679	F	-	0.0122977	0.00205353	5.98856	2.11702e-09
cg15421321	14:105618816-105618816	F	JAG2	-0.00250421	0.000434764	-5.75993	8.41471e-09
cg00808648	14:105779910-105779910	R	PACS2	0.00652674	0.00105482	6.18753	6.11161e-10
cg12158535	14:105857250-105857250	F	PACS2	0.00597623	0.00079354	7.53109	5.03168e-14
cg01513913	14:106329158-106329158	R	-	-0.0200417	0.00296161	-6.76716	1.31334e-11
cg13074055	14:106329206-106329206	F	-	-0.0402504	0.00667546	-6.02961	1.64358e-09
cg23594345	14:106329607-106329607	F	-	-0.0362341	0.00498947	-7.26212	3.81068e-13
cg01208318	14:106329652-106329652	F	-	-0.0385625	0.00547336	-7.0455	1.84797e-12
cg27113548	14:106354912-106354912	F	-	-0.0170277	0.0028798	-5.91282	3.36305e-09
cg17341790	14:106361618-106361618	R	-	-0.0116435	0.00163418	-7.12498	1.041e-12
cg09974965	14:106361640-106361640	F	-	-0.0107519	0.00194652	-5.52364	3.32047e-08
cg02150926	14:106361667-106361667	F	-	-0.0111838	0.00166834	-6.70359	2.0336e-11
cg16558846	14:106373308-106373308	R	-	-0.0248057	0.00458885	-5.40565	6.45747e-08
cg03224013	14:106382726-106382726	R	KIAA0125	-0.0128331	0.00206354	-6.21897	5.00432e-10
cg11195909	14:106383155-106383155	R	KIAA0125	-0.0101006	0.0015837	-6.37783	1.79618e-10
cg18686153	14:106933960-106933960	R	-	0.0132346	0.00217939	6.07259	1.25861e-09
cg26554302	15:22467326-22467326	R	-	-0.00704917	0.00121903	-5.78261	7.35506e-09
cg21125207	15:22547896-22547896	F	-	-0.00527059	0.000924409	-5.70158	1.18704e-08
cg26062856	15:26109425-26109425	F	ATP10A	-0.0048533	0.000902142	-5.37975	7.45905e-08
cg17174275	15:26109429-26109429	F	ATP10A	-0.00530612	0.000827398	-6.41302	1.42664e-10
cg10768063	15:29213736-29213736	F	APBA2	0.0117312	0.00179932	6.51979	7.04056e-11
cg19847577	15:29213748-29213748	F	APBA2	0.0147117	0.00238656	6.16438	7.07577e-10
cg02964434	15:31617537-31617537	R	-	-0.00848545	0.00128718	-6.5923	4.33061e-11
cg11739148	15:31622112-31622112	F	KLF13	-0.0099904	0.00142636	-7.00413	2.48529e-12
cg26146569	15:31637592-31637592	R	KLF13	-0.00519687	0.000909584	-5.71345	1.10707e-08
cg04189320	15:31691214-31691214	F	-	-0.00739858	0.0010488	-7.05433	1.73435e-12
cg25292882	15:39431467-39431467	F	-	-0.0135415	0.00220217	-6.14914	7.7905e-10
cg05886626	15:39873553-39873553	F	THBS1	-0.0143602	0.00170415	-8.42661	3.5583e-17
cg03316752	15:40069497-40069497	F	FSIP1	-0.0117287	0.00200481	-5.85026	4.90809e-09
cg14428590	15:40076065-40076065	R	FSIP1	-0.0102891	0.00191657	-5.36849	7.93984e-08
cg20059928	15:40361485-40361485	R	-	-0.0293155	0.00327439	-8.95297	3.46035e-19
cg09749364	15:40384779-40384779	R	BMF	-0.00596543	0.000954038	-6.25283	4.03091e-10
cg26844633	15:40635904-40635904	F	-	-0.0150208	0.00272468	-5.51286	3.53056e-08
cg00563348	15:41184109-41184109	R	-	0.00540033	0.00100273	5.38564	7.21874e-08
cg17082634	15:41850503-41850503	F	TYRO3	0.00363419	0.000671334	5.41339	6.18429e-08
cg09206294	15:42072687-42072687	R	MAPKBP1	0.00495233	0.000742108	6.67333	2.50061e-11
cg23198793	15:42694406-42694406	R	CAPN3	0.017028	0.00191732	8.88117	6.61591e-19
cg22377043	15:43809486-43809486	F	MAP1A	0.00597659	0.000948806	6.29907	2.99444e-10
cg25008614	15:44956192-44956192	F	SPG11	-0.00573417	0.00100205	-5.72242	1.05019e-08
cg02341571	15:44968935-44968935	F	PATL2	0.0164424	0.00251284	6.54333	6.01623e-11
cg05439368	15:45028098-45028098	F	TRIM69	-0.01219	0.00222392	-5.48129	4.22245e-08
cg01138448	15:45028595-45028595	F	TRIM69	-0.0169577	0.0023432	-7.23701	4.58698e-13
cg23413924	15:45427734-45427734	R	DUOX1	0.00657312	0.00122327	5.37339	7.72709e-08
cg10858677	15:49356663-49356663	R	-	-0.0151385	0.00251214	-6.02611	1.67953e-09
cg27332104	15:52386161-52386161	R	-	0.0123591	0.00128124	9.64622	5.10011e-22
cg27633342	15:52588279-52588279	R	MYO5C	0.00668563	0.00109434	6.10929	1.00074e-09
cg10547387	15:55987268-55987268	R	PRTG	-0.00639988	0.00104055	-6.1505	7.72377e-10
cg08857201	15:56536865-56536865	F	RFX7	-0.00388983	0.000691483	-5.62534	1.85146e-08
cg20468883	15:59982396-59982396	F	BNIP2	-0.00756427	0.00123138	-6.1429	8.10274e-10
cg21756476	15:61182765-61182765	R	RORA	0.0172316	0.00290682	5.92797	3.06696e-09
cg11445634	15:61821004-61821004	R	-	-0.0132702	0.00161154	-8.23447	1.80359e-16
cg10403394	15:63349192-63349192	R	TPM1	0.0290772	0.00460015	6.32092	2.60004e-10
cg17207590	15:63570580-63570580	R	APH1B	0.00955346	0.00157339	6.0719	1.26406e-09
cg17927313	15:65151592-65151592	R	PLEKHO2	0.00425974	0.000650583	6.54757	5.84792e-11
cg19459791	15:65363022-65363022	R	-	0.0139513	0.00209319	6.66512	2.6445e-11
cg03489965	15:65368982-65368982	F	LOC390594	0.024584	0.00322675	7.61882	2.56011e-14
cg10619342	15:65369005-65369005	F	LOC390594	0.0223231	0.00306949	7.27257	3.52723e-13
cg23058194	15:65369127-65369127	F	LOC390594	0.0123476	0.00170578	7.23871	4.52977e-13
cg00910882	15:65648312-65648312	R	IGDCC3	0.0035856	0.000656351	5.46293	4.68345e-08
cg03683250	15:66085298-66085298	F	DENND4A	-0.00475932	0.000876497	-5.42993	5.6375e-08
cg25587091	15:66125463-66125463	F	-	0.00286584	0.000534478	5.36193	8.23358e-08
cg18091264	15:66795595-66795595	R	SNORD18A;RPL4;SNORD18B;SNORD16	-0.0106406	0.00138206	-7.69913	1.37e-14
cg27514333	15:66996626-66996626	R	SMAD6	-0.00997112	0.00116306	-8.57319	1.00658e-17
cg17232357	15:67012832-67012832	R	SMAD6	-0.0113093	0.00150389	-7.52006	5.47505e-14
cg25793587	15:67383147-67383147	F	SMAD3	-0.0107276	0.00189873	-5.64985	1.60587e-08
cg03480935	15:67417860-67417860	F	SMAD3	-0.0118166	0.00175228	-6.74356	1.54554e-11
cg00604410	15:67417899-67417899	F	SMAD3	-0.0112289	0.00168683	-6.65683	2.79792e-11
cg01362115	15:68075218-68075218	R	MAP2K5	-0.00275573	0.000492464	-5.59581	2.19594e-08
cg23793686	15:68133972-68133972	R	-	0.0119381	0.00184445	6.47243	9.64381e-11
cg02793162	15:68958534-68958534	F	CORO2B	0.0130351	0.00228928	5.69396	1.24125e-08
cg07987890	15:69366322-69366322	R	MIR548H4	0.00484994	0.000893756	5.42648	5.74777e-08
cg21963854	15:69366348-69366348	R	MIR548H4	0.00668839	0.00117257	5.70406	1.16989e-08
cg24399529	15:69373153-69373153	R	MIR548H4;TMEM84	0.0130442	0.00141795	9.19936	3.60097e-20
cg19265300	15:69702702-69702702	F	-	0.00838911	0.00112253	7.47341	7.81426e-14
cg10381071	15:70391035-70391035	R	TLE3	-0.00606882	0.00107122	-5.66535	1.46721e-08
cg24327132	15:72520632-72520632	F	PKM2	-0.0096261	0.00170965	-5.63044	1.79754e-08
cg09651136	15:72525012-72525012	F	PKM2	0.00765515	0.00129033	5.93271	2.97972e-09
cg00028013	15:74218697-74218697	R	LOXL1	-0.00885486	0.0015862	-5.58243	2.37182e-08
cg14852355	15:74238744-74238744	F	LOXL1	0.00614794	0.000990777	6.20518	5.4636e-10
cg21063758	15:74422761-74422761	F	ISLR2;LOC283731	0.003996	0.000716776	5.57496	2.4758e-08
cg18468796	15:74612177-74612177	R	CCDC33	-0.00573542	0.000868763	-6.60182	4.06132e-11
cg18335991	15:74724562-74724562	F	SEMA7A	-0.0134778	0.00219432	-6.14212	8.14255e-10
cg00310412	15:74724918-74724918	R	SEMA7A	-0.0228899	0.00273459	-8.37052	5.73662e-17
cg11152412	15:74927688-74927688	F	EDC3	-0.00774986	0.00067534	-11.4755	1.75175e-30
cg23680900	15:75017924-75017924	R	CYP1A1	0.00365403	0.000531096	6.88018	5.97767e-12
cg12101586	15:75019203-75019203	F	CYP1A1	-0.0220732	0.00387805	-5.69184	1.25679e-08
cg13828047	15:75182130-75182130	R	MPI	-0.00649437	0.000851947	-7.62298	2.47894e-14
cg25839482	15:75931953-75931953	R	IMP3	-0.00618476	0.00114058	-5.42248	5.87782e-08
cg23387863	15:77472416-77472416	F	SGK269	0.00863909	0.00141451	6.10748	1.01216e-09
cg20059377	15:78369232-78369232	F	TBC1D2B	-0.00800146	0.00131396	-6.08956	1.1322e-09
cg02279625	15:78384520-78384520	R	SH2D7	0.0105363	0.00118156	8.91725	4.78013e-19
cg18946533	15:78384840-78384840	F	SH2D7	0.00969746	0.00173468	5.59035	2.26613e-08
cg13642872	15:78527113-78527113	R	ACSBG1	-0.0108275	0.00182236	-5.94146	2.82488e-09
cg22563815	15:78856949-78856949	F	CHRNA5	0.0139078	0.00194587	7.14734	8.84735e-13
cg19696491	15:78857124-78857124	R	CHRNA5	0.0195751	0.00266004	7.35895	1.85367e-13
cg14899065	15:81587108-81587108	F	IL16	-0.013144	0.00150492	-8.73398	2.45869e-18
cg20726664	15:86168936-86168936	F	AKAP13	0.00888239	0.00163069	5.44703	5.12185e-08
cg15029032	15:86294644-86294644	R	-	0.0138469	0.00162879	8.50133	1.87428e-17
cg18824446	15:89154058-89154058	R	MIR7-2	-0.0101187	0.00166346	-6.08291	1.18017e-09
cg10850792	15:89531046-89531046	R	-	0.00970166	0.00119385	8.12634	4.42461e-16
cg11597157	15:90171643-90171643	F	KIF7	-0.00307027	0.000549358	-5.58883	2.28599e-08
cg02161701	15:90199179-90199179	F	KIF7	0.0077504	0.00122808	6.31097	2.77292e-10
cg23161492	15:90357202-90357202	R	ANPEP	-0.04029	0.00458176	-8.79357	1.44883e-18
cg13834112	15:90361639-90361639	R	-	0.0130598	0.0022109	5.90699	3.4841e-09
cg19601144	15:90614743-90614743	R	ZNF710	0.00393607	0.000604082	6.51579	7.23092e-11
cg24924577	15:90735148-90735148	R	SEMA4B	0.0154143	0.0027658	5.57318	2.50126e-08
cg00756943	15:91208460-91208460	R	-	-0.0131612	0.00209914	-6.26981	3.61481e-10
cg00207731	15:91416118-91416118	R	FURIN	-0.0123626	0.0014672	-8.42601	3.57665e-17
cg26405020	15:91427363-91427363	F	FES	0.00517809	0.000940901	5.50333	3.72692e-08
cg08022502	15:91479023-91479023	F	UNC45A	-0.0067672	0.00110202	-6.14073	8.21453e-10
cg14295110	15:92395641-92395641	F	SLCO3A1	-0.00686068	0.00101642	-6.74986	1.4799e-11
cg05575505	15:101262162-101262162	F	-	0.0112553	0.00203262	5.53734	3.07106e-08
cg05194346	15:101305443-101305443	F	-	0.0229795	0.00396765	5.79171	6.96714e-09
cg03792876	16:73243-73243	R	-	-0.0181937	0.00141438	-12.8634	7.23222e-38
cg03660377	16:368048-368048	R	AXIN1	-0.00522572	0.000948918	-5.50703	3.64942e-08
cg04636834	16:685580-685580	R	C16orf13	-0.0100035	0.00125901	-7.94555	1.93333e-15
cg01120509	16:698230-698230	R	WDR90;FAM195A	-0.0103132	0.00182286	-5.65771	1.53402e-08
cg09465703	16:733842-733842	R	JMJD8	-0.0238102	0.00346382	-6.87396	6.24456e-12
cg05542681	16:744328-744328	R	FBXL16	0.013211	0.00227455	5.80815	6.31662e-09
cg07502868	16:979898-979898	R	LMF1	-0.00796903	0.00145325	-5.48359	4.16774e-08
cg26751513	16:1542910-1542910	R	TELO2	-0.00752623	0.00136137	-5.52842	3.23127e-08
cg09540102	16:1822124-1822124	F	NME3;MRPS34;EME2	-0.0157663	0.00195152	-8.07898	6.53087e-16
cg19030554	16:1822289-1822289	F	NME3;MRPS34;EME2	-0.0141044	0.00235949	-5.97773	2.26263e-09
cg02871659	16:2014063-2014063	F	SNHG9;SNORA64;SNORA78;RPS2	-0.0144456	0.0023874	-6.05075	1.44171e-09
cg04119529	16:2094667-2094667	F	NTHL1	0.00584758	0.000844996	6.92024	4.50867e-12
[truncated: 626 more rows]

## Sheet: Table S3
Table S3. Two-sample Mendelian Randomisation estimates of smoking behaviours on colon and rectal cancer risks.
Outcome	Exposure	Method	No. of Ivs	OR	LCI	UCI	P effect	P heterogeneity	P pleiotropy	Power
Colon cancer	AgeSmk	Inverse variance weighted	7	0.547148	0.146904	2.03787	0.368726	0.777309		0.13
	AgeSmk	MR Egger	7	0.220493	0.00196596	24.7295	0.557669	0.685765	0.710535
	AgeSmk	Weighted median	7	0.280186	0.0532474	1.47433	0.133155
	AgeSmk	Simple mode	7	0.252035	0.0227217	2.79565	0.304513
	AgeSmk	Weighted mode	7	0.24693	0.0303085	2.01179	0.239113
		MR PRESSO		0.547148	0.20798	1.43942	0.267556
Colon cancer	SmkInit	Inverse variance weighted	286	1.22284	0.912661	1.63844	0.177739	0.248049		0.4
	SmkInit	MR Egger	286	1.08951	0.30402	3.90444	0.895362	0.235518	0.855594
	SmkInit	Weighted median	286	1.29908	0.83941	2.01047	0.240261
	SmkInit	Simple mode	286	1.82371	0.422757	7.86718	0.421122
	SmkInit	Weighted mode	286	1.74546	0.477435	6.38122	0.400394
		MR PRESSO		1.22284	0.912661	1.63844	0.17881
Colon cancer	SmkCes	Inverse variance weighted	23	0.84025	0.449789	1.56967	0.585129	0.982877		0.09
	SmkCes	MR Egger	23	0.327444	0.0735531	1.45772	0.15764	0.992678	0.187668
	SmkCes	Weighted median	23	0.758778	0.32924	1.74871	0.51697
	SmkCes	Simple mode	23	0.507145	0.129429	1.98717	0.340433
	SmkCes	Weighted mode	23	0.598602	0.241434	1.48415	0.279955
		MR PRESSO		0.84025	0.547373	1.28983	0.434526
Colon cancer	CigDay	Inverse variance weighted	51	1.05959	0.729539	1.53895	0.761158	0.715581		0.06
	CigDay	MR Egger	51	1.0281	0.462161	2.28706	0.946115	0.679903	0.933699
	CigDay	Weighted median	51	1.14892	0.61163	2.15821	0.666039
	CigDay	Simple mode	51	0.409325	0.12595	1.33026	0.143707
	CigDay	Weighted mode	51	1.19735	0.604363	2.37215	0.607898
		MR PRESSO		1.05959	0.746904	1.50317	0.746983
Colon cancer	SmoIndex	Inverse variance weighted	119	1.0072	0.699475	1.45029	0.969251	0.22287		0.05
	SmoIndex	MR Egger	119	0.892997	0.215946	3.69279	0.876098	0.204722	0.863752
	SmoIndex	Weighted median	119	0.917151	0.538707	1.56145	0.750057
	SmoIndex	Simple mode	119	0.580272	0.141686	2.37649	0.450786
	SmoIndex	Weighted mode	119	0.645823	0.189229	2.20413	0.486484
		MR PRESSO		1.0072	0.699475	1.45029	0.969316
Rectal cancer	AgeSmk	Inverse variance weighted	7	0.820675	0.136675	4.92781	0.828916	0.274134		0.06
Rectal	AgeSmk	MR Egger	7	3.32359	0.00206973	5337.06	0.762681	0.197987	0.716171
Rectal	AgeSmk	Weighted median	7	1.28812	0.150664	11.013	0.817117
Rectal	AgeSmk	Simple mode	7	1.11086	0.027669	44.5993	0.957308
Rectal	AgeSmk	Weighted mode	7	1.46057	0.0582685	36.611	0.825375
		MR PRESSO		0.820675	0.136675	4.92781	0.836075
Rectal cancer	SmkInit	Inverse variance weighted	286	1.13767	0.778658	1.66222	0.504932	0.860134		0.13
Rectal	SmkInit	MR Egger	286	1.93285	0.383151	9.7505	0.425461	0.854917	0.509601
Rectal	SmkInit	Weighted median	286	1.32965	0.736012	2.40209	0.345058
Rectal	SmkInit	Simple mode	286	1.46474	0.243012	8.82869	0.677389
Rectal	SmkInit	Weighted mode	286	1.46474	0.389607	5.50676	0.572587
		MR PRESSO		1.13767	0.792385	1.63342	0.485144
Rectal cancer	SmkCes	Inverse variance weighted	23	0.91117	0.364591	2.27716	0.842216	0.989994		0.06
Rectal	SmkCes	MR Egger	23	0.601337	0.0327563	11.0393	0.735338	0.985144	0.770975
Rectal	SmkCes	Weighted median	23	0.705765	0.205099	2.4286	0.580476
Rectal	SmkCes	Simple mode	23	0.579723	0.0734104	4.57809	0.61024
Rectal	SmkCes	Weighted mode	23	0.672324	0.132824	3.40314	0.636084
		MR PRESSO		0.91117	0.498427	1.6657	0.765312
Rectal cancer	CigDay	Inverse variance weighted	51	0.817092	0.453141	1.47336	0.501852	0.972667		0.13
Rectal	CigDay	MR Egger	51	1.12637	0.238252	5.32508	0.881265	0.96704	0.663475
Rectal	CigDay	Weighted median	51	1.0303	0.450051	2.35867	0.943683
Rectal	CigDay	Simple mode	51	1.00183	0.190938	5.25646	0.998286
Rectal	CigDay	Weighted mode	51	1.14004	0.298198	4.35849	0.848867
		MR PRESSO		0.817092	0.507444	1.31569	0.409844
Rectal cancer	SmoIndex	Inverse variance weighted	119	1.0669	0.66101	1.72203	0.790914	0.360454		0.06
Rectal	SmoIndex	MR Egger	119	2.12003	0.289367	15.5323	0.461055	0.348258	0.487606
Rectal	SmoIndex	Weighted median	119	0.958744	0.462299	1.9883	0.909865
Rectal	SmoIndex	Simple mode	119	1.72322	0.310676	9.55815	0.534756
Rectal	SmoIndex	Weighted mode	119	1.25179	0.327165	4.78955	0.743475
		MR PRESSO		1.0669	0.66101	1.72203	0.791377

## Sheet: Table S4
Table S4. Multivariable Mendelian Randomisation estimates of smoking behaviours on colon and rectal cancer risks.
Exposure	No. of IVs	Colon cancer				Rectal cancer
		OR	LCI	UCI	P value	OR	LCI	UCI	P value
AgeSmk	3	1.00648	0.475349	2.13106	0.986539	0.825237	0.333212	2.04379	0.678039
SmkInit	268	1.14311	0.725372	1.80143	0.564348	1.32484	0.766871	2.28878	0.313254
SmkCes	13	0.997038	0.573917	1.73211	0.991602	0.737614	0.342318	1.58938	0.437151
CigDay	38	0.855845	0.583913	1.25442	0.42487	0.908012	0.521252	1.58174	0.733278
DrnkWk	78	1.60278	1.06498	2.41217	0.0237072	0.805906	0.494732	1.3128	0.386065

## Sheet: Table S5
Table S5. Two-sample Mendelian Randomisation estimates of methylation at smoking related CpG sites on CRC risk (IVW).
CpG site	Locus	Gene	No. of IVs	OR	LCI	UCI	P effect	FDR	P heterogeneity
cg17823346	10:80848143-80848143	ZMIZ1	5	0.884988	0.838526	0.934025	8.97161e-06	0.0081552	0.266462
cg02149899	11:75993521-75993521	-	5	1.13863	1.06703	1.21504	8.92346e-05	0.0405571	0.712135
cg25741533	19:5829199-5829199	-	3	1.20058	1.08389	1.32983	0.000458058	0.138792	0.396442
cg18446336	7:2847575-2847575	GNA12	6	1.09312	1.0373	1.15194	0.000870194	0.197752	0.82892
cg24128066	10:18689503-18689503	CACNB2	4	0.856596	0.776585	0.944851	0.00197576	0.276527	0.328498
cg12289251	10:18689471-18689471	CACNB2	3	0.865655	0.789111	0.949624	0.00225581	0.276527	0.241533
cg13708645	12:121974305-121974305	KDM2B	5	0.923065	0.876667	0.971919	0.00234648	0.276527	0.460151
cg01293143	20:62688326-62688326	TCEA2	5	0.866082	0.789201	0.950452	0.00243368	0.276527	0.663198
cg26161820	17:37792777-37792777	STARD3;PPP1R1B	4	0.849269	0.761824	0.946752	0.00320891	0.324099	0.614901
cg00205605	1:2516401-2516401	-	4	1.07477	1.0235	1.1286	0.00383609	0.3487	0.98314
cg01362115	15:68075218-68075218	MAP2K5	3	1.15836	1.04663	1.28202	0.00450078	0.371928	0.319428
cg25607920	1:42384365-42384365	HIVEP3	9	0.932352	0.886599	0.980465	0.00636293	0.455348	0.53711
cg26995224	12:121974146-121974146	KDM2B	4	0.926555	0.877014	0.978896	0.00651213	0.455348	0.583791
cg19211853	13:79968216-79968216	RBM26	7	1.06708	1.0171	1.11951	0.00798636	0.486663	0.53977
cg21505886	4:1724428-1724428	TMEM129;TACC3	3	1.18459	1.04509	1.34272	0.00805354	0.486663	0.650671
cg14687145	2:29234537-29234537	FAM179A	3	0.876497	0.793812	0.967795	0.00912012	0.486663	0.815758
cg26253500	7:136641740-136641740	CHRM2	6	1.07423	1.01774	1.13387	0.00938167	0.486663	0.601112
cg09540102	16:1822124-1822124	NME3;MRPS34;EME2	8	1.05194	1.01237	1.09306	0.00963688	0.486663	0.527737
cg07516196	6:30044002-30044002	RNF39	5	0.889796	0.812739	0.974159	0.0115205	0.551165	0.399472
cg24361098	2:60748951-60748951	BCL11A	7	1.06667	1.01393	1.12215	0.0126094	0.563185	0.187393
cg17232357	15:67012832-67012832	SMAD6	6	0.906872	0.839075	0.980148	0.0136706	0.563185	0.477769
cg12166476	13:76334866-76334866	LMO7	5	1.10347	1.01948	1.19438	0.014786	0.563185	0.941148
cg00099441	2:11264766-11264766	-	5	1.09227	1.01714	1.17295	0.0152038	0.563185	0.80762
cg14357089	10:18550033-18550033	CACNB2	6	0.926145	0.870445	0.985409	0.0153309	0.563185	0.333966
cg10678215	5:143191565-143191565	HMHB1	3	1.19408	1.03289	1.38043	0.0165136	0.563185	0.628304
cg15937073	1:42384564-42384564	HIVEP3	9	0.940783	0.894878	0.989043	0.016772	0.563185	0.482934
cg18708252	22:39545030-39545030	CBX7	4	1.20008	1.03297	1.39423	0.0171251	0.563185	0.270317
cg07044859	10:101282883-101282883	-	13	0.958081	0.924871	0.992482	0.0173478	0.563185	0.374049
cg05886626	15:39873553-39873553	THBS1	4	1.08081	1.0133	1.15283	0.0182082	0.570733	0.849253
cg19089201	7:45002287-45002287	MYO1G	4	0.889168	0.805682	0.981303	0.0195334	0.583642	0.348055
cg04225775	5:143191771-143191771	HMHB1	3	1.12366	1.01861	1.23954	0.0199042	0.583642	0.410369
cg11152384	11:68934300-68934300	-	3	0.915078	0.848186	0.987245	0.0219375	0.607164	0.673105
cg25212025	10:34602937-34602937	PARD3	5	0.941001	0.892808	0.991796	0.023382	0.607164	0.377577
cg12864721	10:77164987-77164987	C10orf41	3	1.10417	1.01298	1.20356	0.0242427	0.607164	0.468897
cg26271591	2:178125956-178125956	NFE2L2	6	1.05022	1.00607	1.0963	0.0253472	0.607164	0.808313
cg10304534	13:95844361-95844361	ABCC4	7	0.940631	0.891443	0.992532	0.0255136	0.607164	0.370237
cg01498900	14:74035742-74035742	ACOT2	6	0.933654	0.878961	0.991751	0.0258188	0.607164	0.174494
cg05906166	19:16437057-16437057	KLF2	4	0.921562	0.857494	0.990416	0.0262874	0.607164	0.161515
cg16336872	5:435267-435267	AHRR	4	0.930959	0.873851	0.9918	0.0267644	0.607164	0.416346
cg17127702	1:226594323-226594323	PARP1	11	1.03496	1.0038	1.06708	0.0275704	0.607164	0.701017
cg20751345	6:30066428-30066428	-	4	1.28423	1.02749	1.60514	0.0279297	0.607164	0.420401
cg27560367	13:114144049-114144049	DCUN1D2;TMCO3	3	0.913532	0.842691	0.990329	0.0280943	0.607164	0.905155
cg00888605	16:71523475-71523475	ZNF19	6	1.05425	1.00531	1.10558	0.029379	0.607164	0.380101
cg08170227	14:69422517-69422517	ACTN1	3	0.894066	0.808372	0.988845	0.0293897	0.607164	0.883551
cg18014547	2:20366443-20366443	-	4	0.916715	0.847015	0.99215	0.0311356	0.62729	0.466689
cg26574777	13:100927476-100927476	PCCA	6	0.926563	0.864039	0.993611	0.03237	0.62729	0.472676
cg25839482	15:75931953-75931953	IMP3	4	1.07179	1.00534	1.14263	0.0337525	0.62729	0.107207
cg01294327	19:2291373-2291373	LINGO3	7	1.07123	1.00487	1.14196	0.0349391	0.62729	0.608599
cg04180046	7:45002736-45002736	MYO1G	4	0.883623	0.78729	0.991743	0.0356608	0.62729	0.172511
cg07362537	6:33240820-33240820	VPS52;RPS18	5	0.927828	0.865057	0.995153	0.036087	0.62729	0.533901
cg17877600	1:208005598-208005598	-	7	0.946828	0.899595	0.99654	0.0363712	0.62729	0.669891
cg15948030	6:31760825-31760825	VARS	3	0.850676	0.729754	0.991636	0.0386995	0.62729	0.877356
cg00071265	20:60717158-60717158	PSMA7	5	1.07975	1.00386	1.16137	0.0390589	0.62729	0.0855139
cg08384239	2:160041968-160041968	TANC1	5	1.0525	1.00222	1.10531	0.0404958	0.62729	0.341114
cg09069072	1:15482753-15482753	TMEM51	5	0.941418	0.888554	0.997427	0.0406213	0.62729	0.166117
cg07450086	3:150320765-150320765	SELT	6	0.945022	0.895178	0.997641	0.0408112	0.62729	0.577326
cg19717773	7:2847554-2847554	GNA12	10	1.05493	1.00218	1.11045	0.0410257	0.62729	0.650013
cg05122453	9:130532879-130532879	SH2D3C	5	1.06171	1.00241	1.12451	0.0411526	0.62729	0.934614
cg09560590	5:143191663-143191663	HMHB1	3	1.09216	1.00346	1.18869	0.0413496	0.62729	0.985599
cg18559579	2:209224676-209224676	-	4	1.14437	1.00497	1.30311	0.0418634	0.62729	0.158197
cg07751331	2:26205865-26205865	KIF3C	4	0.939516	0.884527	0.997924	0.0426083	0.62729	0.480666
cg02725398	3:9988144-9988144	PRRT3	6	0.91969	0.848132	0.997284	0.0427855	0.62729	0.818955
cg14580211	5:150161299-150161299	C5orf62	6	1.10125	1.0022	1.21009	0.0448979	0.647812	0.984141
cg19030554	16:1822289-1822289	NME3;MRPS34;EME2	7	1.04464	1.00071	1.09049	0.0463513	0.652392	0.298896
cg22789605	12:51419164-51419164	SLC11A2	3	0.922951	0.85285	0.998813	0.0466507	0.652392	0.212498
cg05720226	7:116786597-116786597	ST7;ST7OT2	3	1.05044	1.00038	1.10302	0.0482451	0.656698	0.649592
cg00378510	19:2291020-2291020	LINGO3	6	1.06703	1.00042	1.13807	0.0485384	0.656698	0.870342
cg01005506	10:64565768-64565768	ADO	3	0.904128	0.817638	0.999766	0.0494645	0.656698	0.576273
cg03554335	17:62075151-62075151	C17orf72	3	0.923271	0.852322	1.00013	0.0503602	0.656698	0.565033
cg06585203	6:159238500-159238500	EZR	4	0.937176	0.878117	1.00021	0.05073	0.656698	0.490001
cg09307264	17:4902281-4902281	INCA1;KIF1C	4	1.16601	0.999135	1.36075	0.0512932	0.656698	0.144897
cg24497361	11:3858493-3858493	RHOG	5	1.06233	0.999139	1.12951	0.0533027	0.659048	0.796549
cg02279625	15:78384520-78384520	SH2D7	3	1.05377	0.999242	1.11127	0.0533551	0.659048	0.543431
cg20912205	3:50337305-50337305	NAT6;HYAL3	3	1.07552	0.998685	1.15827	0.0542024	0.659048	0.189147
cg16145216	1:42385662-42385662	HIVEP3	3	0.934912	0.872719	1.00154	0.0553328	0.659048	0.377322
cg19758448	17:37828296-37828296	PGAP3	4	0.950584	0.902513	1.00122	0.0556098	0.659048	0.234178
cg02508743	8:56903623-56903623	LYN	5	1.07395	0.998225	1.15543	0.055827	0.659048	0.507807
cg18617091	22:37495019-37495019	TMPRSS6	3	0.913171	0.831138	1.0033	0.0585755	0.667171	0.289668
cg26038582	1:42384390-42384390	HIVEP3	12	0.952297	0.905232	1.00181	0.058741	0.667171	0.466786
cg15182635	10:77165167-77165167	C10orf41	3	1.08136	0.996629	1.1733	0.060258	0.667171	0.367756
cg09635954	7:29605624-29605624	PRR15	6	0.933822	0.869331	1.0031	0.0607545	0.667171	0.117817
cg23657179	10:77165025-77165025	C10orf41	3	1.0736	0.996536	1.15662	0.0616668	0.667171	0.611008
cg18482892	3:56833426-56833426	ARHGEF3	4	1.05768	0.997087	1.12195	0.0624519	0.667171	0.455056
cg21188533	3:53700263-53700263	CACNA1D	7	0.95419	0.908185	1.00253	0.0628913	0.667171	0.780722
cg23916896	5:368804-368804	AHRR	4	1.12952	0.992991	1.28483	0.0638842	0.667171	0.606141
cg22313519	19:18385724-18385724	KIAA1683	4	0.926893	0.855162	1.00464	0.064697	0.667171	0.489148
cg17024919	3:21792248-21792248	ZNF385D	5	1.0967	0.994109	1.20989	0.0654608	0.667171	0.951678
cg24838825	10:111693923-111693923	-	3	1.09766	0.993939	1.21221	0.065775	0.667171	0.819106
cg22858500	10:18629006-18629006	CACNB2	5	0.92197	0.845464	1.0054	0.0660368	0.667171	0.0428097
cg20533952	21:43198601-43198601	-	3	0.944319	0.888354	1.00381	0.0660565	0.667171	0.42114
cg08832695	17:46676375-46676375	LOC404266;HOXB6	6	0.922545	0.845818	1.00623	0.0687954	0.681611	0.467844
cg04276005	1:180895868-180895868	KIAA1614	3	0.92542	0.851002	1.00634	0.0699667	0.681611	0.563343
cg26105649	1:233087709-233087709	C1orf57	4	1.03641	0.997045	1.07733	0.0702666	0.681611	0.921003
cg22871253	6:159238744-159238744	EZR	3	0.947383	0.893484	1.00453	0.0705074	0.681611	0.59824
cg21920570	11:63766787-63766787	MACROD1	3	0.910798	0.822836	1.00816	0.0713735	0.681611	0.857839
cg01561259	17:78560781-78560781	RPTOR	5	0.934709	0.868301	1.0062	0.0725379	0.681611	0.277143
cg03970900	1:222440048-222440048	-	7	1.05504	0.995071	1.11862	0.0727351	0.681611	0.653038
cg24173182	17:1961286-1961286	HIC1	4	0.919182	0.837887	1.00837	0.0744784	0.685851	0.42011
cg22968401	17:27370009-27370009	PIPOX	4	1.09112	0.991344	1.20093	0.0746966	0.685851	0.398138
cg10676309	5:137685565-137685565	-	3	0.936253	0.870608	1.00685	0.0757353	0.688434	0.599336
cg13782301	6:32116875-32116875	PRRT1	4	0.912387	0.824017	1.01023	0.0777155	0.692269	0.458345
cg22407942	7:22894828-22894828	SNORD93	11	1.03751	0.995863	1.08089	0.0781286	0.692269	0.5389
cg08551027	12:21589206-21589206	PYROXD1	4	0.958785	0.914878	1.0048	0.0784419	0.692269	0.462131
cg04085571	11:1872753-1872753	LSP1	4	0.928913	0.85544	1.0087	0.0794213	0.694173	0.563153
cg00207731	15:91416118-91416118	FURIN	3	0.900723	0.800762	1.01316	0.0814864	0.700181	0.211777
cg07312601	1:19583887-19583887	MRTO4	5	0.939217	0.875205	1.00791	0.0816493	0.700181	0.509637
cg02736016	12:1017144-1017144	WNK1	3	0.900355	0.799374	1.01409	0.0837334	0.711342	0.102283
cg06126421	6:30720080-30720080	-	5	0.901396	0.800025	1.01561	0.0881021	0.734642	0.321805
cg17390562	6:159238463-159238463	EZR	4	0.955539	0.906715	1.00699	0.0892107	0.734642	0.494082
cg17325771	7:75508891-75508891	RHBDD2	6	0.965586	0.927158	1.00561	0.0909994	0.734642	0.694489
cg26203136	7:739057-739057	PRKAR1B	3	0.878656	0.756229	1.0209	0.0910738	0.734642	0.124862
cg10843276	4:726697-726697	PCGF3	6	1.05643	0.991142	1.12601	0.0916751	0.734642	0.421173
cg00981651	20:44574847-44574847	PCIF1	7	1.06499	0.989759	1.14593	0.0920691	0.734642	0.0502047
cg27262054	16:73067525-73067525	ZFHX3	5	0.938684	0.872047	1.01041	0.0921333	0.734642	0.226427
cg00542975	2:122392291-122392291	CLASP1	4	1.05057	0.991227	1.11347	0.0963206	0.738731	0.866907
cg11660018	11:86510915-86510915	PRSS23	6	1.10861	0.981675	1.25196	0.0965355	0.738731	0.010479
cg24539517	10:121161258-121161258	GRK5	9	1.04193	0.992418	1.09391	0.0982053	0.738731	0.635739
cg02366772	7:105662809-105662809	FLJ23834	3	1.17155	0.970578	1.41414	0.0991531	0.738731	0.371238
cg10403394	15:63349192-63349192	TPM1	10	1.03665	0.993199	1.08199	0.0994387	0.738731	0.815767
cg16734795	19:47839187-47839187	GPR77	3	0.862203	0.722612	1.02876	0.0998972	0.738731	0.225662
cg06670463	4:103749966-103749966	UBE2D3	8	1.05119	0.990331	1.11579	0.10086	0.738731	0.841619
cg04685387	10:34925640-34925640	PARD3	3	0.935272	0.863365	1.01317	0.101115	0.738731	0.459746
cg07572233	1:234689565-234689565	-	4	1.04589	0.991188	1.1036	0.101621	0.738731	0.509253
cg19554457	12:93774772-93774772	NUDT4;NUDT4P1	4	0.880778	0.756426	1.02557	0.102088	0.738731	0.252941
cg02228160	5:143192067-143192067	HMHB1	4	1.07396	0.985829	1.16996	0.102407	0.738731	0.730777
cg12423733	6:29454623-29454623	MAS1L	3	1.12579	0.976138	1.29839	0.103495	0.738731	0.618778
cg05593667	6:35490744-35490744	-	5	1.09268	0.98153	1.21641	0.105367	0.738731	0.00278407
cg06853416	1:2778841-2778841	-	6	0.932061	0.855935	1.01496	0.105564	0.738731	0.125902
cg00566158	7:157461108-157461108	PTPRN2	3	1.1904	0.963856	1.47019	0.105619	0.738731	0.255161
cg27405731	7:101571203-101571203	CUX1	3	1.07898	0.983982	1.18314	0.105969	0.738731	0.4089
cg18422587	7:3134670-3134670	-	8	1.03528	0.992519	1.07988	0.107166	0.738731	0.727495
cg11146034	12:96590670-96590670	ELK3	6	1.03766	0.991918	1.0855	0.10802	0.738731	0.801109
cg11461808	7:1126579-1126579	GPER;C7orf50	3	0.925548	0.842196	1.01715	0.108087	0.738731	0.482529
cg25658983	13:46426026-46426026	SIAH3	5	1.0629	0.986302	1.14544	0.109921	0.739934	0.3381
cg15577373	2:48642414-48642414	-	5	1.04728	0.989583	1.10834	0.110087	0.739934	0.413953
cg23460961	11:94382347-94382347	-	7	0.966624	0.926973	1.00797	0.112178	0.739934	0.925846
cg14142171	6:30228101-30228101	HLA-L	3	1.06194	0.985844	1.14391	0.113155	0.739934	0.633259
cg21356710	2:24234017-24234017	MFSD2B	6	1.04636	0.989069	1.10697	0.114695	0.739934	0.962
cg14018141	17:72480644-72480644	CD300A	3	1.07097	0.983128	1.16666	0.116351	0.739934	0.487899
cg22539182	10:850393-850393	-	6	0.931768	0.852984	1.01783	0.116894	0.739934	0.289889
cg01324550	17:46676099-46676099	LOC404266;HOXB6	8	0.933751	0.857037	1.01733	0.117079	0.739934	0.3762
cg25313468	4:57773308-57773308	REST	9	0.95794	0.907432	1.01126	0.119988	0.739934	0.845909
cg11105358	5:176758052-176758052	-	7	1.03721	0.990085	1.08658	0.123564	0.739934	0.30899
cg21929761	1:32250675-32250675	-	3	0.927663	0.843102	1.02071	0.123622	0.739934	0.545216
cg18146737	1:92946700-92946700	GFI1	4	0.934354	0.85687	1.01884	0.124214	0.739934	0.653313
cg08639339	1:205648336-205648336	SLC45A3	6	1.03545	0.990431	1.08252	0.124531	0.739934	0.724672
cg10841124	5:433274-433274	AHRR	3	0.901362	0.789314	1.02932	0.125187	0.739934	0.44062
cg05318210	2:145780010-145780010	-	4	1.09775	0.97431	1.23684	0.125426	0.739934	0.094478
cg18316974	1:92947035-92947035	GFI1	3	0.93028	0.848008	1.02053	0.126073	0.739934	0.812003
cg01127300	22:38614796-38614796	-	5	0.911236	0.808924	1.02649	0.12608	0.739934	0.0581022
cg23221603	2:26963883-26963883	-	3	0.931907	0.85128	1.02017	0.126649	0.739934	0.571459
cg04232972	16:30671644-30671644	-	3	0.919323	0.825162	1.02423	0.127067	0.739934	0.462126
cg24647428	3:100789257-100789257	-	8	1.05283	0.985393	1.12489	0.127424	0.739934	0.255269
cg04757411	13:76259545-76259545	LMO7	3	0.918873	0.824141	1.02449	0.127481	0.739934	0.517352
cg12140977	8:134513309-134513309	ST3GAL1	4	1.04258	0.98779	1.10041	0.130036	0.739934	0.806499
cg10843343	12:53298027-53298027	KRT8	6	1.04706	0.986466	1.11138	0.130539	0.739934	0.480391
cg01471372	8:38592365-38592365	TACC1	4	1.03704	0.989109	1.08729	0.131958	0.739934	0.927912
cg00917251	1:24829987-24829987	RCAN3	4	0.942569	0.872749	1.01798	0.131997	0.739934	0.130255
cg26403843	5:158634085-158634085	RNF145	7	0.962908	0.916682	1.01146	0.132105	0.739934	0.954286
cg11777498	6:89673741-89673741	RNGTT	3	0.953368	0.89574	1.0147	0.133319	0.739934	0.534539
cg19566658	7:100466241-100466241	TRIP6	3	1.07879	0.976927	1.19128	0.133949	0.739934	0.356097
cg09206294	15:42072687-42072687	MAPKBP1	5	1.04642	0.986113	1.11042	0.13407	0.739934	0.337625
cg25347941	22:43486472-43486472	TTLL1	5	1.061	0.981732	1.14667	0.135011	0.739934	0.0384063
cg17422460	6:31632171-31632171	BAT4;CSNK2B	5	1.04243	0.987042	1.10093	0.135755	0.739934	0.451247
cg01643605	16:29040623-29040623	-	4	0.938666	0.863679	1.02016	0.136217	0.739934	0.613642
cg16696002	1:172189728-172189728	DNM3	3	1.04426	0.986364	1.10556	0.136692	0.739934	0.582023
cg09109383	16:16083164-16083164	ABCC1	3	0.958136	0.905402	1.01394	0.13871	0.739934	0.290398
cg00574379	7:38344455-38344455	-	10	1.03914	0.98757	1.09341	0.139299	0.739934	0.152039
cg20322193	7:39664614-39664614	RALA	5	0.90786	0.7983	1.03246	0.140693	0.739934	0.0560224
cg00336149	3:53700195-53700195	CACNA1D	8	0.963863	0.917769	1.01227	0.140988	0.739934	0.481967
cg03884592	1:42384474-42384474	HIVEP3	10	0.950772	0.888772	1.0171	0.142297	0.739934	0.0523075
cg14266999	6:33240388-33240388	VPS52;RPS18	4	0.936909	0.858576	1.02239	0.143476	0.739934	0.724171
cg15012027	2:99351550-99351550	-	8	0.962893	0.915306	1.01296	0.143676	0.739934	0.589408
cg23606396	6:29717917-29717917	LOC285830	4	0.898184	0.777734	1.03729	0.143834	0.739934	0.686451
cg01565703	14:103245090-103245090	TRAF3	3	1.04532	0.984451	1.10996	0.147601	0.739934	0.43724
cg18663307	21:46341389-46341389	ITGB2	5	1.0842	0.971538	1.20992	0.148691	0.739934	0.308616
cg00689360	4:100273995-100273995	ADH1C	8	1.04512	0.984347	1.10966	0.148777	0.739934	0.381701
cg18533225	22:50986813-50986813	KLHDC7B	4	1.04617	0.983806	1.11248	0.150052	0.739934	0.232163
cg22158051	5:143172092-143172092	-	4	1.03686	0.986946	1.0893	0.150437	0.739934	0.414458
cg18151030	21:43222961-43222961	PRDM15	4	1.0609	0.978752	1.14994	0.150517	0.739934	0.957479
cg06264663	13:21563415-21563415	LATS2	4	0.964107	0.917226	1.01339	0.150662	0.739934	0.324368
cg15570293	19:2327692-2327692	LSM7;SPPL2B	6	1.02512	0.990994	1.06043	0.150907	0.739934	0.769897
cg03333699	7:966569-966569	ADAP1	4	1.06423	0.977403	1.15878	0.151668	0.739934	0.986073
cg00442389	6:32160074-32160074	GPSM3	10	0.95256	0.891295	1.01804	0.151862	0.739934	0.199662
cg14765414	13:113652335-113652335	MCF2L	3	1.07573	0.97327	1.18899	0.152866	0.739934	0.985543
cg06433467	5:67730071-67730071	-	5	0.917409	0.814758	1.03299	0.154492	0.739934	0.00770483
cg05460226	17:8804279-8804279	PIK3R5	3	1.1203	0.957541	1.31073	0.156103	0.739934	0.683408
cg06065019	2:177356276-177356276	-	5	1.0382	0.985783	1.0934	0.15612	0.739934	0.279686
cg01860774	14:64969374-64969374	ZBTB25	6	1.05	0.981533	1.12324	0.156137	0.739934	0.828839
cg06934523	14:70077930-70077930	KIAA0247	3	0.934041	0.849889	1.02653	0.156627	0.739934	0.898829
cg13782866	1:231761845-231761845	TSNAX-DISC1;DISC1	5	1.03415	0.98712	1.08343	0.15732	0.739934	0.713275
cg20051715	11:65639798-65639798	EFEMP2	3	1.06346	0.976526	1.15813	0.157345	0.739934	0.163148
cg23098529	19:10216651-10216651	PPAN;PPAN-P2RY11	4	1.06234	0.976799	1.15538	0.157971	0.739934	0.157615
cg21869609	19:2291613-2291613	LINGO3	8	1.04887	0.981541	1.12083	0.158651	0.739934	0.242737
cg15474579	6:36645812-36645812	CDKN1A	7	0.958798	0.904304	1.01658	0.158732	0.739934	0.248788
cg00138101	17:1961109-1961109	HIC1	3	0.909021	0.795141	1.03921	0.162478	0.746458	0.547099
cg20059928	15:40361485-40361485	-	3	1.03087	0.987735	1.07588	0.163301	0.746458	0.572944
cg13054640	6:30647148-30647148	KIAA1949	3	0.927344	0.833865	1.0313	0.164095	0.746458	0.765528
cg05135521	2:161188335-161188335	RBMS1	3	0.917681	0.81308	1.03574	0.164138	0.746458	0.352614
cg19321684	6:32159933-32159933	GPSM3	11	0.951609	0.88737	1.0205	0.164237	0.746458	0.0743513
cg09611599	11:20382497-20382497	-	7	1.02944	0.987974	1.07265	0.166586	0.753184	0.285203
cg05214460	10:111766841-111766841	ADD3	5	0.954373	0.893153	1.01979	0.167374	0.753184	0.45071
cg27514333	15:66996626-66996626	SMAD6	4	1.06477	0.973612	1.16447	0.169321	0.758189	0.253241
cg16988810	6:31762650-31762650	VARS	3	0.931305	0.841163	1.03111	0.170615	0.760239	0.682817
cg14391586	20:62681296-62681296	SOX18	4	1.05553	0.976063	1.14148	0.175952	0.777274	0.431363
cg13916835	17:2078431-2078431	SMG6	3	1.21324	0.916439	1.60617	0.176891	0.777274	0.054283
cg20049273	8:125293010-125293010	-	4	0.910843	0.79536	1.04309	0.177003	0.777274	0.182137
cg15601164	10:130832336-130832336	-	3	1.09217	0.960014	1.24253	0.180288	0.78139	0.102687
cg26728709	4:114823338-114823338	ARSJ	4	1.044	0.980239	1.1119	0.180505	0.78139	0.0668976
cg03745160	19:17393902-17393902	ANKLE1	3	0.934926	0.847048	1.03192	0.18152	0.78139	0.350076
cg05059607	17:65488100-65488100	PITPNC1	3	1.0462	0.979092	1.11791	0.181767	0.78139	0.993863
cg02959759	12:2801584-2801584	CACNA1C	4	1.07634	0.966058	1.19922	0.182238	0.78139	0.091214
cg13525276	14:81426012-81426012	TSHR	3	1.10096	0.954188	1.27031	0.187637	0.793831	0.14266
cg19022697	1:55247140-55247140	TTC22	4	1.10231	0.953585	1.27422	0.187749	0.793831	0.13547
cg03836615	3:4856096-4856096	ITPR1	6	1.06431	0.970033	1.16774	0.187825	0.793831	0.667878
cg24039042	6:170580947-170580947	-	7	0.969235	0.925034	1.01555	0.189469	0.793831	0.575996
cg01062937	16:88537260-88537260	ZFPM1	3	1.04266	0.97949	1.1099	0.190168	0.793831	0.889707
cg26257411	6:33397122-33397122	SYNGAP1	5	0.959132	0.900894	1.02113	0.191691	0.793831	0.148565
cg22053945	17:46651360-46651360	HOXB3	5	0.944877	0.867701	1.02892	0.192143	0.793831	0.543574
cg23940612	2:218898788-218898788	-	5	1.04022	0.980194	1.10391	0.193503	0.793831	0.0669486
cg20244340	20:19193989-19193989	SLC24A3	5	0.952376	0.884751	1.02517	0.194112	0.793831	0.903958
cg00214171	17:73642991-73642991	RECQL5;LOC100130933	3	1.04598	0.977349	1.11942	0.194189	0.793831	0.596058
cg11073255	6:31762455-31762455	VARS	4	0.9286	0.830231	1.03862	0.194746	0.793831	0.732046
cg06121808	2:113404678-113404678	SLC20A1	11	0.977114	0.943261	1.01218	0.19811	0.801084	0.957703
cg26937798	16:27326054-27326054	IL4R	5	1.04446	0.977399	1.11611	0.198874	0.801084	0.775307
cg03348792	12:53075482-53075482	KRT1	4	0.943128	0.862484	1.03131	0.199169	0.801084	0.722409
cg06338710	1:92946187-92946187	GFI1	3	0.9266	0.824567	1.04126	0.200281	0.802004	0.392202
cg15971656	11:368366-368366	B4GALNT4	3	0.908811	0.784635	1.05264	0.202092	0.805708	0.501443
cg26351966	10:102106080-102106080	SCD	7	0.975784	0.939616	1.01334	0.203336	0.80648	0.697764
cg14012925	7:101556907-101556907	CUX1	3	1.0614	0.967653	1.16422	0.20658	0.80648	0.616477
cg08397758	10:100174853-100174853	PYROXD2	3	1.09064	0.95324	1.24784	0.206613	0.80648	0.095686
cg19825856	2:107501733-107501733	ST6GAL2	3	0.907936	0.781463	1.05488	0.206972	0.80648	0.390195
cg02376827	17:1961510-1961510	HIC1	4	0.928985	0.828552	1.04159	0.206982	0.80648	0.331139
cg19406367	1:66999929-66999929	SGIP1	6	1.04416	0.976289	1.11674	0.207609	0.80648	0.93159
cg04095045	1:24882199-24882199	C1orf130	3	0.946498	0.868631	1.03135	0.209348	0.809778	0.336943
cg20059377	15:78369232-78369232	TBC1D2B	10	1.02374	0.986673	1.06219	0.21244	0.815709	0.628525
cg07383757	11:3647654-3647654	TRPC2	3	0.958399	0.896445	1.02463	0.212677	0.815709	0.517072
cg21268659	7:129403187-129403187	-	3	0.927128	0.822809	1.04467	0.214094	0.817695	0.503252
cg06663317	16:56641101-56641101	MT2A	4	0.93853	0.848795	1.03775	0.215983	0.821459	0.616385
cg05316864	4:140527631-140527631	-	4	0.962594	0.905987	1.02274	0.217619	0.824231	0.174955
cg09453076	2:235406275-235406275	ARL4C	4	1.0565	0.9675	1.1537	0.220894	0.828889	0.251148
cg14602222	12:1025663-1025663	RAD52	4	1.04436	0.974029	1.11977	0.222382	0.828889	0.114792
cg14550518	3:21792938-21792938	ZNF385D	3	0.957199	0.892235	1.02689	0.222495	0.828889	0.270903
cg06194738	6:32159607-32159607	GPSM3	12	0.966356	0.914639	1.021	0.22265	0.828889	0.241706
cg16611234	11:58870075-58870075	-	3	0.96845	0.919722	1.01976	0.223573	0.828889	0.919296
cg19925780	1:101509557-101509557	-	4	1.0518	0.969516	1.14107	0.22432	0.828889	0.118696
cg12583553	6:33242487-33242487	RPS18	5	0.941447	0.853612	1.03832	0.227251	0.836321	0.000635019
cg24504361	12:53297987-53297987	KRT8	4	1.0368	0.977577	1.09961	0.228478	0.837246	0.575296
cg02660097	11:68866761-68866761	-	7	0.972992	0.93051	1.01741	0.229345	0.837246	0.200398
cg02402946	13:21035079-21035079	CRYL1	3	1.05422	0.966946	1.14937	0.231077	0.840195	0.470152
cg25157472	3:12996362-12996362	IQSEC1	3	0.936239	0.839167	1.04454	0.238107	0.861154	0.819151
cg06951627	6:26196580-26196580	-	6	1.04528	0.970931	1.12531	0.239457	0.861154	0.134227
cg11666770	19:42430910-42430910	-	4	0.946882	0.864429	1.0372	0.240298	0.861154	0.22685
cg06901890	9:132803508-132803508	FNBP1	3	0.910746	0.7784	1.06559	0.243219	0.861154	0.136425
cg23615741	10:101297642-101297642	-	5	1.10889	0.931799	1.31963	0.244311	0.861154	3.47939e-05
cg23716141	17:75360477-75360477	40057	7	0.972693	0.928389	1.01911	0.2444	0.861154	0.673227
cg01724917	16:17563028-17563028	XYLT1	3	0.94851	0.867622	1.03694	0.245078	0.861154	0.208302
cg12086028	6:33241026-33241026	VPS52;RPS18	4	0.969456	0.919982	1.02159	0.245766	0.861154	0.675678
cg17359265	5:178567126-178567126	ADAMTS2	3	1.05214	0.965359	1.14671	0.247175	0.861154	0.341063
cg08548559	22:31686097-31686097	PIK3IP1	8	1.02892	0.980365	1.07987	0.247711	0.861154	0.142477
cg20724032	3:41460736-41460736	ULK4	4	1.0886	0.942598	1.25721	0.247925	0.861154	0.292344
cg10590964	2:202929157-202929157	-	6	1.03026	0.97927	1.0839	0.249713	0.861154	0.137258
cg14391923	8:140583084-140583084	-	6	1.02612	0.982012	1.07222	0.250024	0.861154	0.891977
cg16622061	16:86888736-86888736	-	3	1.07831	0.948294	1.22614	0.250104	0.861154	0.565978
cg22905866	4:185468777-185468777	-	4	1.03837	0.973567	1.10749	0.252109	0.861911	0.701091
cg01111041	6:32121055-32121055	PPT2;PRRT1	3	0.891446	0.732237	1.08527	0.252304	0.861911	0.271144
cg12803068	7:45002919-45002919	MYO1G	4	0.92314	0.804808	1.05887	0.253169	0.861911	0.0154397
cg01360605	20:58983676-58983676	-	7	1.05711	0.960792	1.16308	0.254522	0.863285	0.0526134
cg00026474	8:134585500-134585500	ST3GAL1	6	1.03368	0.976269	1.09447	0.255856	0.864584	0.0891623
cg17551891	7:1960795-1960795	MAD1L1	5	1.03546	0.974909	1.09977	0.257017	0.865292	0.666116
cg23749482	17:77901317-77901317	-	3	0.960029	0.894275	1.03062	0.259802	0.871438	0.367348
cg14656441	1:39500070-39500070	NDUFS5	3	1.03213	0.976599	1.09082	0.262353	0.876762	0.321693
cg15950273	14:103367306-103367306	TRAF3	4	1.04186	0.969605	1.11949	0.26346	0.877234	0.199126
cg24049050	1:94702435-94702435	ARHGAP29	3	1.0644	0.953415	1.18831	0.266615	0.8845	0.92464
cg25376310	6:158018910-158018910	ZDHHC14	4	1.05478	0.959743	1.15922	0.268271	0.886759	0.480809
cg05969150	16:72882495-72882495	ZFHX3	5	1.08932	0.935595	1.2683	0.270343	0.890111	0.0745059
cg11827514	8:143125722-143125722	-	3	1.02868	0.978146	1.08182	0.271244	0.890111	0.387859
cg23261640	11:70280489-70280489	CTTN	4	1.05795	0.956342	1.17034	0.274197	0.892403	0.60274
cg16794579	16:17562419-17562419	XYLT1	3	0.942127	0.846486	1.04857	0.275031	0.892403	0.213287
cg03991871	5:368447-368447	AHRR	5	1.03308	0.974402	1.09529	0.275359	0.892403	0.308097
cg19070894	5:134823888-134823888	-	5	1.03211	0.974735	1.09285	0.278801	0.892403	0.521042
cg10908953	11:121322456-121322456	SORL1	3	0.944967	0.852851	1.04703	0.279375	0.892403	0.381487
cg12462247	2:145385132-145385132	-	3	1.06938	0.946982	1.20759	0.279436	0.892403	0.201613
cg18262201	10:6187854-6187854	PFKFB3	9	0.971511	0.92179	1.02391	0.280888	0.892403	0.739717
cg20697394	12:132918305-132918305	-	3	0.954733	0.877433	1.03884	0.282217	0.892403	0.903105
cg10585661	3:184056618-184056618	FAM131A	7	0.952038	0.87022	1.04155	0.283685	0.892403	0.0010217
cg03519967	1:26010346-26010346	MAN1C1	3	1.02984	0.975905	1.08675	0.284023	0.892403	0.621725
cg10493186	1:3134756-3134756	PRDM16	4	1.06322	0.950235	1.18964	0.284862	0.892403	0.89541
cg14269109	17:78513167-78513167	-	6	1.03112	0.974673	1.09083	0.286028	0.892403	0.248911
cg08097581	19:15528589-15528589	AKAP8L	4	0.966847	0.908777	1.02863	0.286035	0.892403	0.939647
cg19089328	11:71210210-71210210	NADSYN1	3	0.955021	0.877479	1.03942	0.286783	0.892403	0.0480584
cg21201401	20:62367884-62367884	LIME1	3	1.0555	0.95543	1.16605	0.287857	0.892403	0.1084
cg18881641	6:170103498-170103498	C6orf120;WDR27	4	0.956261	0.880487	1.03856	0.28832	0.892403	0.775451
cg23813257	16:3115286-3115286	IL32	5	0.953639	0.873329	1.04133	0.290225	0.892403	0.114914
cg09701700	10:104194843-104194843	MIR146B	13	1.02763	0.976909	1.08099	0.291211	0.892403	0.942422
cg12105190	6:30653407-30653407	KIAA1949	3	0.917014	0.780718	1.0771	0.291305	0.892403	0.131223
cg08458637	1:231747906-231747906	TSNAX-DISC1	4	1.02731	0.977119	1.08008	0.291756	0.892403	0.462703
cg20066188	22:37678791-37678791	CYTH4	7	1.02568	0.978377	1.07527	0.292559	0.892403	0.725224
cg23480021	3:22412746-22412746	-	5	0.959766	0.888694	1.03652	0.295488	0.89673	0.72621
cg23061027	6:32116207-32116207	PRRT1	3	0.912578	0.768713	1.08337	0.29595	0.89673	0.145177
cg15892280	21:40180000-40180000	ETS2	4	0.936469	0.827607	1.05965	0.297846	0.897215	0.0275192
cg17900199	10:1156548-1156548	WDR37	3	0.937007	0.828639	1.05955	0.299459	0.897215	0.663404
cg05232694	20:48809539-48809539	-	7	0.911663	0.765519	1.08571	0.299494	0.897215	9.6962e-06
cg07602659	17:80844196-80844196	TBCD	8	1.03671	0.968211	1.11006	0.30127	0.897215	0.0586121
cg16401465	10:63809170-63809170	ARID5B	4	0.966107	0.904852	1.03151	0.302186	0.897215	0.989182
cg13935577	12:107974897-107974897	BTBD11	5	1.02651	0.976712	1.07885	0.302416	0.897215	0.255946
cg07094298	4:2748026-2748026	TNIP2	4	1.05695	0.95054	1.17527	0.306288	0.897215	0.0322878
cg10696445	11:1314859-1314859	TOLLIP	4	1.06581	0.943014	1.20459	0.307496	0.897215	0.00380668
cg16340422	17:17110120-17110120	PLD6	3	0.961856	0.892469	1.03664	0.308637	0.897215	0.895779
cg11601297	19:41224147-41224147	ITPKC;ADCK4	4	1.0343	0.96925	1.10371	0.308897	0.897215	0.240566
cg23975840	12:117042895-117042895	-	4	0.973042	0.923089	1.0257	0.309462	0.897215	0.31059
cg03274391	3:22413232-22413232	-	4	0.960459	0.888381	1.03838	0.310754	0.897215	0.973399
cg22327175	11:121323934-121323934	SORL1	3	0.970412	0.915603	1.0285	0.311262	0.897215	0.872512
cg10835286	2:66657913-66657913	-	6	1.03114	0.971629	1.09429	0.31202	0.897215	0.0501993
cg10130088	11:122138618-122138618	-	4	0.958634	0.88322	1.04049	0.312216	0.897215	0.160693
cg00604410	15:67417899-67417899	SMAD3	3	1.02609	0.975583	1.0792	0.317302	0.897215	0.498718
cg03774988	20:62715942-62715942	OPRL1;C20orf201	3	0.926729	0.798282	1.07584	0.31749	0.897215	0.14167
cg01479232	20:748992-748992	C20orf54	4	1.05777	0.947368	1.18105	0.317961	0.897215	0.826523
cg23766254	17:42431859-42431859	FAM171A2	5	0.957738	0.879646	1.04276	0.319709	0.897215	0.191263
cg21570209	19:46367987-46367987	FOXA3;SYMPK	3	0.969595	0.912383	1.0304	0.319716	0.897215	0.274559
cg08928675	7:5528044-5528044	FBXL18	8	0.978165	0.936521	1.02166	0.319944	0.897215	0.783035
cg07057831	12:131323042-131323042	STX2	4	0.966231	0.90279	1.03413	0.321485	0.897215	0.142881
cg13541527	6:31804078-31804078	C6orf48;SNORD52	8	1.02986	0.971647	1.09157	0.321615	0.897215	0.373756
cg10181414	19:2546598-2546598	GNG7	4	1.02092	0.979962	1.06358	0.32167	0.897215	0.987407
cg24134897	11:859670-859670	TSPAN4	5	0.932973	0.813158	1.07044	0.322508	0.897215	0.0973701
cg04811945	4:15779709-15779709	CD38	3	1.10306	0.90821	1.33972	0.322601	0.897215	0.530796
cg19211915	11:32452513-32452513	WT1	6	1.04988	0.95303	1.15657	0.324258	0.897215	0.140115
cg21067023	18:501513-501513	COLEC12	6	0.957168	0.877376	1.04422	0.324271	0.897215	0.84208
cg01766850	6:170580966-170580966	-	8	0.976863	0.932394	1.02345	0.324735	0.897215	0.701836
cg16822035	13:113633379-113633379	MCF2L	3	0.970107	0.913117	1.03065	0.325846	0.897491	0.518457
cg15871086	18:56526595-56526595	-	3	1.09167	0.916059	1.30094	0.326999	0.897491	0.0460968
cg18919541	12:121530737-121530737	-	9	1.02099	0.979384	1.06436	0.327797	0.897491	0.277891
cg24718197	17:79485709-79485709	-	4	1.0642	0.939052	1.20603	0.32965	0.899122	0.0391141
cg26964651	5:77949077-77949077	-	3	0.913641	0.761151	1.09668	0.33234	0.899122	0.8551
cg19235026	3:191047812-191047812	CCDC50;UTS2D	3	1.09038	0.915151	1.29917	0.333017	0.899122	0.044052
cg20220678	8:19243209-19243209	SH2D4A	3	0.841196	0.59251	1.19426	0.33347	0.899122	0.0142352
cg08409562	6:31737885-31737885	C6orf27	3	0.933369	0.81158	1.07343	0.333734	0.899122	0.605521
cg00835193	19:2291780-2291780	LINGO3	3	1.04263	0.957438	1.13541	0.337085	0.899122	0.119955
cg13707943	9:130706683-130706683	FAM102A	3	1.043	0.95709	1.13661	0.337087	0.899122	0.22855
cg02104962	6:31548314-31548314	-	3	1.11228	0.894962	1.38237	0.337341	0.899122	0.0271532
cg11344533	11:111475393-111475393	SIK2	4	1.04065	0.959211	1.12901	0.337854	0.899122	0.0142026
cg26146569	15:31637592-31637592	KLF13	3	0.957939	0.877281	1.04601	0.338283	0.899122	0.0865319
cg13487127	9:97418259-97418259	-	5	0.949335	0.853243	1.05625	0.339619	0.900041	0.521402
cg19802390	1:2840177-2840177	-	3	1.02948	0.969756	1.09288	0.340696	0.900268	0.327978
cg00310412	15:74724918-74724918	SEMA7A	3	1.03583	0.963005	1.11415	0.343926	0.904678	0.514316
cg16969872	13:79968324-79968324	RBM26	3	0.972068	0.91654	1.03096	0.345181	0.904678	0.996348
cg01909364	17:41739926-41739926	MEOX1	3	1.05303	0.945577	1.17269	0.346738	0.904678	0.917902
cg11207515	7:146904205-146904205	CNTNAP2	3	1.0302	0.968136	1.09624	0.347977	0.904678	0.545449
cg01435643	13:113689776-113689776	MCF2L	4	0.957378	0.87404	1.04866	0.348545	0.904678	0.531228
cg17272563	6:32116548-32116548	PRRT1	5	0.916557	0.763846	1.0998	0.348753	0.904678	0.0179576
cg01015663	1:23729692-23729692	TCEA3	3	1.06486	0.933101	1.21523	0.351046	0.904678	0.431487
cg09099830	16:30485485-30485485	ITGAL	4	1.03006	0.967885	1.09623	0.351132	0.904678	0.307019
cg25066772	14:93136682-93136682	RIN3	3	1.04078	0.956869	1.13206	0.351322	0.904678	0.897366
cg19427338	2:42566455-42566455	-	4	0.953241	0.861608	1.05462	0.353048	0.906556	0.741232
cg23351584	11:86512100-86512100	PRSS23	3	1.04846	0.948334	1.15916	0.355431	0.907608	0.338684
cg07207043	6:7051497-7051497	-	6	0.975951	0.926763	1.02775	0.356218	0.907608	0.363708
cg16554099	6:7053734-7053734	-	5	0.963844	0.891279	1.04232	0.356453	0.907608	0.0813368
cg22875823	6:33400543-33400543	SYNGAP1	11	0.979247	0.936434	1.02402	0.357849	0.908616	0.211411
cg15130459	5:40834228-40834228	SNORD72;RPL37	4	1.05603	0.939734	1.18672	0.359753	0.910906	0.0691101
cg20348746	2:188128809-188128809	-	10	0.983725	0.94961	1.01907	0.362176	0.914493	0.430733
cg27409015	2:158114424-158114424	GALNT5	3	0.970027	0.908415	1.03582	0.363386	0.915007	0.994679
cg20967006	1:52343400-52343400	NRD1	8	1.0259	0.970635	1.08431	0.365418	0.916231	0.707738
cg06405563	17:73577744-73577744	-	3	1.03476	0.960738	1.11448	0.366905	0.916231	0.424592
cg15251319	3:194836302-194836302	C3orf21	3	1.14543	0.851244	1.54129	0.369954	0.916231	0.018705
cg26361535	8:144576604-144576604	ZC3H3	4	0.959023	0.874969	1.05115	0.371305	0.916231	0.633527
cg12979844	13:46425929-46425929	SIAH3	3	1.03686	0.957559	1.12273	0.372574	0.916231	0.679653
cg01177100	3:9176211-9176211	SRGAP3	4	0.955473	0.864436	1.0561	0.372611	0.916231	0.562544
cg26055950	1:3600852-3600852	TP73	5	0.969722	0.906238	1.03765	0.373442	0.916231	0.881671
cg26062856	15:26109425-26109425	ATP10A	3	1.06146	0.930746	1.21053	0.373688	0.916231	0.380021
cg01447828	19:40919465-40919465	PRX	6	1.03329	0.961234	1.11074	0.374588	0.916231	0.451209
cg24426691	13:96204669-96204669	CLDN10	6	1.03715	0.956227	1.12493	0.378796	0.916231	0.570146
cg13257421	2:9987440-9987440	TAF1B	4	0.978382	0.931704	1.0274	0.3809	0.916231	0.198877
cg04134748	1:3052175-3052175	PRDM16	3	1.06082	0.929557	1.21063	0.380964	0.916231	0.556472
cg03054026	2:242808907-242808907	-	3	1.08452	0.904385	1.30053	0.381285	0.916231	0.281324
cg22851200	7:100465833-100465833	TRIP6	4	1.02576	0.968985	1.08586	0.381294	0.916231	0.465182
cg26942124	5:124080075-124080075	ZNF608	6	0.945867	0.834473	1.07213	0.384002	0.916231	0.0955841
cg02998240	1:16508668-16508668	-	9	0.975654	0.922819	1.03151	0.385564	0.916231	0.257366
cg06418475	19:17008851-17008851	CPAMD8	4	1.02496	0.96933	1.08378	0.386559	0.916231	0.575297
cg09658497	7:2847517-2847517	GNA12	6	1.05026	0.939827	1.17367	0.386952	0.916231	0.446991
cg04011829	20:61275033-61275033	SLCO4A1	3	1.04767	0.942445	1.16463	0.388529	0.916231	0.800688
cg25341560	19:35530755-35530755	SCN1B;HPN	3	1.03008	0.962905	1.10193	0.389075	0.916231	0.240071
cg14316231	8:41895100-41895100	MYST3	3	1.03791	0.953503	1.12978	0.389914	0.916231	0.857373
cg04890576	17:73032613-73032613	-	4	0.955912	0.862441	1.05951	0.390427	0.916231	0.0332643
cg11868595	6:32191226-32191226	NOTCH4	8	0.968353	0.899666	1.04228	0.391603	0.916231	0.206053
cg18158306	12:133135032-133135032	FBRSL1	3	1.03264	0.958842	1.11211	0.395897	0.916231	0.26457
cg15626881	7:33923464-33923464	-	3	1.04301	0.946007	1.14995	0.397839	0.916231	0.338271
cg18956562	7:144149304-144149304	TPK1	4	0.949991	0.843128	1.0704	0.399445	0.916231	0.986014
cg01940297	8:129061191-129061191	MIR1207;PVT1	5	1.06375	0.921113	1.22847	0.400163	0.916231	0.181337
cg03536711	1:221509067-221509067	LOC400804	16	0.978757	0.930939	1.02903	0.400792	0.916231	0.0848045
cg14174221	21:43835592-43835592	UBASH3A	6	1.02476	0.967859	1.08501	0.401346	0.916231	0.934409
cg09935388	1:92947588-92947588	GFI1	4	1.0519	0.934471	1.18408	0.402165	0.916231	0.301941
cg23762517	1:42384310-42384310	HIVEP3	9	0.984311	0.948542	1.02143	0.402395	0.916231	0.426123
cg04018738	6:31760616-31760616	VARS	4	0.933096	0.793137	1.09775	0.40362	0.916231	0.137141
cg18369034	14:52733216-52733216	PTGDR	6	0.979159	0.931923	1.02879	0.403766	0.916231	0.811018
cg01936839	7:27198896-27198896	-	4	0.954697	0.856243	1.06447	0.403791	0.916231	0.590592
cg17567838	6:33167488-33167488	SLC39A7;RXRB	3	0.915647	0.74381	1.12718	0.405962	0.916231	0.156419
cg12157646	2:133189699-133189699	GPR39	3	1.06556	0.917191	1.23793	0.406506	0.916231	0.484727
cg17025683	1:173836220-173836220	SNORD78;ZBTB37;SNORD75;SNORD76;GAS5;SNORD77;SNORD44	4	1.09571	0.882903	1.35981	0.406754	0.916231	0.0837027
cg07456681	16:15146876-15146876	NTAN1	3	0.914497	0.739648	1.13068	0.409047	0.916231	0.0223012
cg10359157	13:51418020-51418020	DLEU7	5	0.973306	0.912669	1.03797	0.4097	0.916231	0.982481
cg20438687	17:4761644-4761644	MINK1	4	1.06075	0.921311	1.22128	0.412123	0.916231	0.210864
cg17009069	2:231737752-231737752	ITM2C	4	0.982196	0.940849	1.02536	0.412956	0.916231	0.513755
cg20408402	10:72362452-72362452	PRF1	5	0.970828	0.90425	1.04231	0.414043	0.916231	0.248609
cg17927313	15:65151592-65151592	PLEKHO2	3	0.976015	0.920645	1.03472	0.415229	0.916231	0.799179
cg11066209	7:2282252-2282252	FTSJ2;NUDT1	5	0.973531	0.91242	1.03873	0.417344	0.916231	0.784165
cg22740603	6:33397959-33397959	SYNGAP1	3	0.965999	0.88845	1.05032	0.41782	0.916231	0.0673921
cg08972170	7:30185776-30185776	C7orf41	3	1.04313	0.941412	1.15584	0.419874	0.916231	0.856318
cg03280235	6:32158953-32158953	PBX2;GPSM3	5	0.96654	0.889712	1.05	0.420614	0.916231	0.672583
cg24608218	5:17219239-17219239	BASP1	5	0.959115	0.866345	1.06182	0.42123	0.916231	0.559158
cg22816909	1:44456739-44456739	B4GALT2;CCDC24	4	0.961153	0.872641	1.05864	0.421495	0.916231	0.269212
cg06635952	2:70025869-70025869	ANXA4	3	0.929916	0.778834	1.11031	0.421825	0.916231	0.0686176
cg16983588	11:129793108-129793108	PRDM10	4	0.973201	0.910699	1.03999	0.422484	0.916231	0.383683
cg07090714	6:6857062-6857062	-	3	1.03772	0.94773	1.13626	0.423697	0.916231	0.605067
cg16255816	17:39889811-39889811	HAP1	3	1.05431	0.925755	1.20071	0.425365	0.916231	0.480251
cg02935272	18:3067385-3067385	MYOM1	4	0.964564	0.882333	1.05446	0.427432	0.916231	0.744117
cg03140135	12:13350820-13350820	EMP1	7	0.976802	0.921752	1.03514	0.427749	0.916231	0.117305
cg09554443	1:167487762-167487762	CD247	5	1.03956	0.944259	1.14447	0.42904	0.916231	0.560204
cg21392700	13:36049335-36049335	MAB21L1;MIR548F5;NBEA	3	0.943512	0.816608	1.09014	0.430128	0.916231	0.988029
cg06814287	6:32120584-32120584	PPT2;PRRT1	8	0.948382	0.831303	1.08195	0.430494	0.916231	0.0165885
cg13142374	3:58026831-58026831	FLNB	4	0.974363	0.913106	1.03973	0.433071	0.916231	0.148005
cg24838345	8:125737353-125737353	MTSS1	5	0.966877	0.8887	1.05193	0.433593	0.916231	0.419382
cg24683623	4:123747447-123747447	FGF2	3	0.907451	0.711549	1.15729	0.433812	0.916231	0.00868186
cg01951879	16:54315840-54315840	-	3	0.950978	0.838425	1.07864	0.434154	0.916231	0.780701
cg18216249	12:48100805-48100805	RPAP3	5	1.028	0.958943	1.10204	0.436324	0.916231	0.474098
cg21138542	6:170581502-170581502	-	3	0.978902	0.927681	1.03295	0.436767	0.916231	0.770684
cg13001142	6:147528521-147528521	STXBP5	3	1.06575	0.90731	1.25185	0.438076	0.916231	0.281219
cg06478823	16:20774873-20774873	ACSM3	3	0.98114	0.935038	1.02951	0.438089	0.916231	0.349092
cg11935041	5:150977390-150977390	-	3	1.04258	0.938207	1.15857	0.438449	0.916231	0.645063
cg01465596	1:42381916-42381916	HIVEP3	5	1.02573	0.961853	1.09385	0.438712	0.916231	0.244673
cg10255761	3:49210029-49210029	KLHDC8B	3	0.976352	0.91889	1.03741	0.439321	0.916231	0.686499
cg11019430	10:29096857-29096857	-	4	0.952423	0.8416	1.07784	0.43992	0.916231	0.445588
cg16382047	2:231790037-231790037	GPR55	4	1.03552	0.947734	1.13143	0.439978	0.916231	0.413674
cg21647257	19:36523945-36523945	CLIP3	3	0.969275	0.895444	1.04919	0.440097	0.916231	0.773461
cg13718185	8:22877275-22877275	RHOBTB2	3	1.03133	0.953604	1.1154	0.440281	0.916231	0.458128
cg23973524	19:18873222-18873222	CRTC1	4	0.949986	0.833628	1.08258	0.441496	0.916231	0.235349
cg16178855	20:56269979-56269979	PMEPA1	3	1.062	0.910094	1.23926	0.444993	0.916231	0.412851
cg06522681	19:15121596-15121596	CCDC105	5	1.0268	0.959084	1.0993	0.44736	0.916231	0.448743
cg00689225	14:35871954-35871954	NFKBIA	5	1.01781	0.972278	1.06547	0.44966	0.916231	0.854192
cg10395806	11:70280601-70280601	CTTN	3	1.03906	0.940771	1.14762	0.449802	0.916231	0.345678
cg15417641	3:53700141-53700141	CACNA1D	8	0.976029	0.916484	1.03944	0.449967	0.916231	0.155968
cg04491089	16:84151300-84151300	MBTPS1	5	0.962899	0.872843	1.06225	0.450462	0.916231	0.0618101
cg15261712	7:92238248-92238248	CDK6	3	0.97129	0.90034	1.04783	0.451632	0.916231	0.9722
cg23845009	11:34323678-34323678	ABTB2	5	0.970175	0.896523	1.04988	0.45226	0.916231	0.460118
cg06382664	11:73098877-73098877	RELT	5	0.978858	0.925457	1.03534	0.455297	0.916231	0.721547
cg02714303	13:76334728-76334728	LMO7	3	1.10858	0.845741	1.45311	0.455317	0.916231	0.0169381
cg15693483	7:1102177-1102177	C7orf50	5	1.0158	0.974667	1.05866	0.457347	0.916231	0.417584
cg18625627	14:81426015-81426015	TSHR	3	1.03891	0.938898	1.14957	0.459813	0.916231	0.681393
cg07421287	1:111218287-111218287	KCNA3	6	1.03024	0.951957	1.11497	0.459931	0.916231	0.270269
cg22132788	7:45002486-45002486	MYO1G	3	0.948701	0.824783	1.09124	0.460882	0.916231	0.0632123
cg02637282	12:98768240-98768240	-	3	1.06185	0.904676	1.24632	0.462796	0.916231	0.135646
cg19014730	6:35635985-35635985	FKBP5	3	0.963654	0.872709	1.06408	0.464152	0.916231	0.364939
cg02270010	5:175958651-175958651	RNF44	7	1.01763	0.971054	1.06643	0.464764	0.916231	0.967612
cg20069688	6:31941049-31941049	STK19;DOM3Z	3	0.96203	0.867086	1.06737	0.465289	0.916231	0.725328
cg17082568	17:42027295-42027295	-	7	1.01824	0.969966	1.06893	0.46567	0.916231	0.637796
cg07520810	10:63809149-63809149	ARID5B	4	0.981253	0.932512	1.03254	0.466591	0.916231	0.76222
cg14701962	1:162348010-162348010	C1orf226;C1orf111	3	1.05552	0.912546	1.22089	0.466853	0.916231	0.725654
cg19103219	10:101287059-101287059	-	3	1.10224	0.847568	1.43345	0.467701	0.916231	2.82388e-07
cg22957360	10:101282572-101282572	-	3	1.18328	0.750967	1.86446	0.46818	0.916231	1.4953e-09
cg18785742	1:9318091-9318091	H6PD	3	0.931942	0.770114	1.12777	0.468868	0.916231	0.0657391
cg08858540	5:346238-346238	AHRR	4	0.977803	0.919891	1.03936	0.471136	0.916231	0.247624
cg08722675	4:8412549-8412549	ACOX3	5	1.04982	0.919486	1.19863	0.472228	0.916231	0.0571998
cg20240091	1:175044916-175044916	TNN	5	0.979528	0.925608	1.03659	0.473987	0.916231	0.0534957
cg03292675	8:21912864-21912864	EPB49	6	0.973277	0.903651	1.04827	0.474447	0.916231	0.940122
cg22635096	21:46550644-46550644	ADARB1	3	1.05593	0.909529	1.2259	0.474796	0.916231	0.256124
cg00960906	5:31769846-31769846	-	4	0.9602	0.858955	1.07338	0.47498	0.916231	0.815432
cg27579313	17:7381622-7381622	ZBTB4	3	0.939734	0.792296	1.11461	0.475307	0.916231	0.966209
cg15787744	6:44234175-44234175	NFKBIE	5	0.981298	0.931597	1.03365	0.476515	0.916231	0.948074
cg07654588	3:17782211-17782211	TBC1D5	3	0.969219	0.889071	1.05659	0.47773	0.916231	0.475197
cg16209444	3:58522771-58522771	ACOX2	4	1.02784	0.952784	1.1088	0.477857	0.916231	0.652244
cg26681628	16:54210550-54210550	-	3	0.954478	0.839046	1.08579	0.478672	0.916231	0.13264
cg16037981	17:2700093-2700093	RAP1GAP2	4	0.966599	0.879879	1.06187	0.478732	0.916231	0.954694
cg18331348	14:35810887-35810887	-	4	0.94961	0.822836	1.09592	0.47943	0.916231	0.959896
cg25197194	3:128758787-128758787	CCDC48	5	0.965609	0.876239	1.0641	0.480032	0.916231	0.744378
cg00526336	1:230415902-230415902	GALNT2	4	1.03144	0.946393	1.12412	0.480789	0.916231	0.767551
cg15955046	2:3643682-3643682	COLEC11	7	0.985487	0.946104	1.02651	0.482308	0.916231	0.461035
cg16694480	1:19732786-19732786	CAPZB	4	0.959656	0.85515	1.07693	0.483895	0.916231	0.877807
cg07278634	5:1962554-1962554	-	7	1.03101	0.946462	1.12312	0.484185	0.916231	0.0271303
cg06599908	19:54931632-54931632	TTYH1	4	1.03146	0.945416	1.12533	0.485837	0.916231	0.143075
cg05029558	8:71581784-71581784	XKR9;LACTB2	3	0.970985	0.893812	1.05482	0.485897	0.916231	0.911175
cg15029032	15:86294644-86294644	-	9	0.982823	0.936	1.03199	0.486633	0.916231	0.980636
cg00000714	19:54695678-54695678	TSEN34	3	0.97192	0.896965	1.05314	0.486709	0.916231	0.558047
cg03641640	13:114776416-114776416	RASA3	4	0.959756	0.854852	1.07753	0.486713	0.916231	0.848478
cg21279603	21:46963527-46963527	SLC19A1	5	1.03297	0.942708	1.13188	0.486842	0.916231	0.200182
cg03227037	20:62212228-62212228	-	4	1.06161	0.896308	1.2574	0.488731	0.917706	0.00249818
cg14242895	11:118393450-118393450	MLL	4	0.975623	0.909651	1.04638	0.489645	0.917706	0.264079
cg26908328	5:79552537-79552537	SERINC5	8	1.02278	0.959042	1.09076	0.492587	0.919867	0.610439
cg16406078	20:825634-825634	FAM110A	3	1.02646	0.952644	1.10599	0.492822	0.919867	0.821568
cg18394567	17:2758375-2758375	RAP1GAP2	3	0.974359	0.904343	1.0498	0.494777	0.920158	0.662645
cg25625514	11:76535564-76535564	-	4	0.974962	0.906249	1.04888	0.496484	0.920158	0.0272498
cg07180646	1:15481541-15481541	TMEM51	6	0.985413	0.944329	1.02828	0.498849	0.920158	0.522661
cg14016875	17:14206981-14206981	HS3ST3B1;MGC12916	4	0.978907	0.920255	1.0413	0.498857	0.920158	0.416949
cg16608498	5:158612132-158612132	RNF145	4	0.965559	0.872227	1.06888	0.499212	0.920158	0.277541
cg24518098	1:2146288-2146288	-	3	0.953539	0.830493	1.09481	0.499728	0.920158	0.03727
cg27298570	16:8623004-8623004	TMEM114	3	0.975311	0.906868	1.04892	0.500689	0.920158	0.613773
cg02704502	11:2036580-2036580	-	4	0.975265	0.906605	1.04913	0.50131	0.920158	0.50095
cg26126879	8:103916295-103916295	-	5	1.02419	0.955139	1.09824	0.502088	0.920158	0.0644887
cg26703507	2:113404661-113404661	SLC20A1	3	0.985261	0.943152	1.02925	0.505222	0.920731	0.616771
cg14239983	11:121337384-121337384	SORL1	3	0.968989	0.883207	1.0631	0.505346	0.920731	0.20098
cg00668559	6:44230977-44230977	NFKBIE	5	0.986502	0.947536	1.02707	0.508627	0.920731	0.931295
cg07506795	16:71523560-71523560	ZNF19	3	1.06871	0.877555	1.3015	0.50867	0.920731	0.00458654
cg11323506	5:80529135-80529135	RNU5E;RNU5D;CKMT2	3	0.983422	0.935815	1.03345	0.509036	0.920731	0.339685
cg22103219	7:101934892-101934892	SH2B2	3	1.0424	0.921504	1.17916	0.509085	0.920731	0.197602
cg10850792	15:89531046-89531046	-	3	0.971348	0.890966	1.05898	0.509492	0.920731	0.893837
cg16288101	14:88621538-88621538	-	5	1.03376	0.936289	1.14137	0.511135	0.921532	0.515654
cg21791252	6:33864756-33864756	-	8	1.01534	0.970175	1.06261	0.511962	0.921532	0.706759
cg00928816	10:63809098-63809098	ARID5B	3	0.976716	0.909944	1.04839	0.514346	0.921797	0.484907
cg17449254	21:43442863-43442863	C21orf121	3	1.01818	0.964475	1.07487	0.514632	0.921797	0.40639
cg23972860	1:7395024-7395024	CAMTA1	6	1.02143	0.958237	1.0888	0.515152	0.921797	0.101755
cg07257768	6:30684736-30684736	MDC1	3	0.879809	0.597492	1.29552	0.51661	0.922591	0.00674454
cg17586094	2:235244520-235244520	-	3	0.982947	0.93294	1.03564	0.518523	0.922603	0.739274
cg20451986	11:133928302-133928302	-	3	0.981843	0.928575	1.03817	0.519675	0.922603	0.355987
cg27193080	3:129160612-129160612	IFT122	3	0.982325	0.930316	1.03724	0.520516	0.922603	0.830333
cg07413467	7:92238086-92238086	CDK6	3	0.966909	0.872549	1.07147	0.520677	0.922603	0.169647
cg11046638	17:79624018-79624018	PDE6G	3	0.977667	0.912367	1.04764	0.521912	0.922992	0.271837
cg15393221	19:40919485-40919485	PRX	3	1.05322	0.898207	1.23497	0.523265	0.923587	0.0260393
cg06321596	16:17562960-17562960	XYLT1	5	0.981119	0.924924	1.04073	0.526454	0.924135	0.261705
cg27241845	2:233250370-233250370	-	4	1.01953	0.960283	1.08244	0.526549	0.924135	0.825368
cg09084391	5:346247-346247	AHRR	5	0.987615	0.950163	1.02654	0.527476	0.924135	0.708498
cg14120896	19:56086441-56086441	-	3	0.969856	0.881979	1.06649	0.527642	0.924135	0.117111
cg11429111	5:134813329-134813329	-	3	1.02641	0.946322	1.11328	0.529402	0.925384	0.345387
cg22870429	3:114027859-114027859	TIGIT	3	0.97197	0.888911	1.06279	0.532757	0.925384	0.517887
cg16119613	12:127762762-127762762	-	3	1.029	0.940397	1.12595	0.533771	0.925384	0.279796
cg10453071	16:57513414-57513414	DOK4	5	1.02474	0.948556	1.10705	0.535182	0.925384	0.0312661
cg19555708	6:32159604-32159604	GPSM3	8	0.97749	0.909472	1.05059	0.536105	0.925384	0.111816
cg18900812	6:36646127-36646127	CDKN1A	3	1.09175	0.826385	1.44234	0.536672	0.925384	0.0833148
cg02402368	8:6420726-6420726	ANGPT2;MCPH1	7	1.01682	0.96423	1.07228	0.538167	0.925384	0.273334
cg11452501	6:31646976-31646976	LY6G5C	3	0.949103	0.80349	1.12111	0.538731	0.925384	0.0248602
cg06106428	11:110584327-110584327	ARHGAP20	3	0.971866	0.886692	1.06522	0.54199	0.925384	0.981174
cg13424029	10:101297508-101297508	-	3	1.12144	0.775322	1.62206	0.542771	0.925384	4.82044e-08
cg22041417	19:16178195-16178195	TPM4	4	0.984615	0.936626	1.03506	0.543066	0.925384	0.323507
cg03609435	17:34965792-34965792	-	3	1.01793	0.961228	1.07798	0.543338	0.925384	0.551285
cg04144533	1:206681983-206681983	RASSF5	5	0.980421	0.919801	1.04504	0.543719	0.925384	0.699224
cg06762457	6:149806635-149806635	ZC3H12D	6	1.02511	0.946068	1.11076	0.544639	0.925384	0.812029
cg27312979	10:97094453-97094453	SORBS1	3	1.03441	0.92694	1.15434	0.545539	0.925384	0.475331
cg02338271	1:171868115-171868115	DNM3	3	1.06199	0.87275	1.29226	0.548058	0.925384	0.0632831
cg25221975	3:13663444-13663444	FBLN2	3	0.9676	0.869003	1.07738	0.548059	0.925384	0.632624
cg23793686	15:68133972-68133972	-	4	1.03301	0.928802	1.1489	0.549459	0.925384	0.00268672
cg23110422	21:40182073-40182073	ETS2	5	1.02609	0.942911	1.1166	0.550453	0.925384	0.00969986
cg13582060	9:127040032-127040032	NEK6	4	1.04829	0.897368	1.22458	0.552121	0.925384	0.680757
cg14034325	10:43891459-43891459	HNRNPF	3	1.04648	0.900559	1.21604	0.553219	0.925384	0.182503
cg20435267	5:178288359-178288359	ZNF354B	4	0.973144	0.889387	1.06479	0.553262	0.925384	0.915169
cg03531211	6:32920102-32920102	HLA-DMA	6	0.976141	0.9012	1.05732	0.553513	0.925384	0.355229
cg16416158	1:21652298-21652298	ECE1	6	1.02134	0.952408	1.09526	0.553685	0.925384	0.0384668
cg05433557	7:158325024-158325024	PTPRN2	3	1.03155	0.930567	1.14349	0.554545	0.925384	0.618773
cg00022866	11:64108440-64108440	CCDC88B	6	0.989715	0.95622	1.02438	0.556171	0.925384	0.528552
cg18810691	7:151130479-151130479	CRYGN	5	0.982783	0.927436	1.04143	0.557047	0.925384	0.590172
cg09726654	2:158114268-158114268	GALNT5	3	0.978513	0.909836	1.05238	0.55853	0.925384	0.932219
cg21664281	3:193561005-193561005	-	5	0.985167	0.936864	1.03596	0.560135	0.925384	0.563648
cg10717312	2:241976244-241976244	SNED1	3	0.974474	0.892927	1.06347	0.561966	0.925384	0.697927
cg13039251	5:32018601-32018601	PDZD2	6	1.02088	0.951637	1.09516	0.564178	0.925384	0.518986
cg21587837	6:31525894-31525894	NFKBIL1	7	0.973318	0.887803	1.06707	0.564341	0.925384	0.0433802
cg01289343	13:114814401-114814401	RASA3	5	1.0329	0.92503	1.15336	0.565117	0.925384	0.473536
cg17915189	7:43789728-43789728	-	3	1.02347	0.945578	1.10777	0.565716	0.925384	0.39334
cg05394800	13:50707050-50707050	-	3	1.04959	0.889631	1.2383	0.56618	0.925384	0.548034
cg26076054	5:421317-421317	AHRR	3	0.968658	0.8684	1.08049	0.567834	0.925384	0.0738614
cg11735008	1:42380309-42380309	HIVEP3	4	1.04	0.908404	1.19065	0.569912	0.925384	0.0134794
cg13985198	1:45242073-45242073	SNORD46;RPS8;SNORD38A	5	0.98026	0.91482	1.05038	0.571669	0.925384	0.486987
cg19940644	1:12112386-12112386	-	3	1.03172	0.925802	1.14975	0.572087	0.925384	0.513148
cg26703534	5:377358-377358	AHRR	3	1.03962	0.908283	1.18994	0.572853	0.925384	0.505557
cg12619504	5:179232533-179232533	SQSTM1;MGAT4B	4	0.979102	0.909718	1.05378	0.573315	0.925384	0.309984
cg20698421	2:65217623-65217623	SLC1A4	8	0.986229	0.939723	1.03504	0.573672	0.925384	0.719253
cg24287110	10:3824687-3824687	KLF6	3	1.03481	0.917782	1.16677	0.576249	0.925384	0.318491
cg20469837	2:158114300-158114300	GALNT5	3	0.983872	0.929276	1.04168	0.576715	0.925384	0.805343
cg07967717	1:24229682-24229682	CNR2	5	0.979771	0.911915	1.05268	0.576778	0.925384	0.793858
cg03685475	22:41597321-41597321	-	4	1.02145	0.94805	1.10053	0.576968	0.925384	0.543625
cg03832440	17:14207241-14207241	HS3ST3B1;MGC12916	4	0.983979	0.929346	1.04182	0.579477	0.925384	0.480674
cg14947900	17:5370938-5370938	DHX33	7	1.01382	0.965643	1.0644	0.580586	0.925384	0.762377
cg02373104	7:147601429-147601429	MIR548F3;CNTNAP2	6	1.01765	0.956389	1.08283	0.580731	0.925384	0.0777317
cg01142302	3:9988590-9988590	PRRT3	3	0.95417	0.807618	1.12731	0.581345	0.925384	0.0831245
cg14194983	1:11908298-11908298	NPPA	5	1.01218	0.96952	1.05671	0.581632	0.925384	0.568569
cg06664254	16:75628226-75628226	-	5	0.973313	0.883665	1.07206	0.583225	0.925384	0.0488685
cg20853880	2:10184444-10184444	KLF11	7	0.987773	0.945301	1.03215	0.583261	0.925384	0.755527
cg11231349	1:162050656-162050656	NOS1AP	4	0.961735	0.83592	1.10649	0.585456	0.925384	0.146346
cg15693572	3:22412385-22412385	-	8	0.98459	0.931143	1.0411	0.585481	0.925384	0.755295
cg01681525	17:79374741-79374741	BAHCC1	3	0.939855	0.751423	1.17554	0.586889	0.925384	0.00578512
cg01268763	14:53618419-53618419	DDHD1	3	0.974578	0.887952	1.06966	0.58769	0.925384	0.340828
cg15059804	1:33766318-33766318	ZNF362	6	0.989591	0.952812	1.02779	0.588183	0.925384	0.427939
cg25174412	12:105803653-105803653	-	3	0.921246	0.683991	1.2408	0.589262	0.925384	0.00877675
cg06435765	18:596713-596713	CLUL1	3	1.01601	0.959061	1.07634	0.589436	0.925384	0.730696
cg11405655	1:999599-999599	-	4	0.971629	0.873807	1.0804	0.594997	0.92829	0.701543
cg02161701	15:90199179-90199179	KIF7	3	0.982513	0.920577	1.04862	0.595401	0.92829	0.794132
cg26751513	16:1542910-1542910	TELO2	3	0.967203	0.854749	1.09445	0.596941	0.92829	0.769912
cg14258501	6:31680228-31680228	LY6G6E	4	1.05055	0.875021	1.2613	0.597009	0.92829	0.0149827
cg06595162	21:40141040-40141040	NCRNA00114	3	1.09494	0.781408	1.53428	0.598223	0.92829	0.00190332
cg24139443	17:74131549-74131549	-	4	0.957627	0.815183	1.12496	0.598235	0.92829	0.0799382
cg06197751	3:153912866-153912866	SGEF	7	0.984669	0.929649	1.04295	0.598436	0.92829	0.884028
cg03485667	16:75143200-75143200	ZNRF1	3	1.03705	0.904856	1.18855	0.601058	0.929452	0.910656
cg05228408	1:11865352-11865352	CLCN6;MTHFR	4	0.983239	0.922797	1.04764	0.601531	0.929452	0.986196
cg16936953	17:57915665-57915665	TMEM49	4	1.02006	0.946528	1.0993	0.602885	0.929452	0.485065
cg26219092	8:134388022-134388022	-	3	0.899894	0.604543	1.33954	0.603275	0.929452	0.000460227
cg01899620	13:113689422-113689422	MCF2L	5	0.968641	0.858675	1.09269	0.604297	0.929452	0.0436044
cg04011474	2:28904455-28904455	-	3	1.03696	0.90322	1.19051	0.606428	0.931154	0.298687
cg20726664	15:86168936-86168936	AKAP13	4	1.03605	0.904052	1.18733	0.610498	0.934137	0.00480912
cg19935065	10:98062687-98062687	DNTT	4	0.983887	0.924166	1.04747	0.611136	0.934137	0.408163
cg24578857	17:17110207-17110207	PLD6	4	0.986258	0.934434	1.04096	0.615336	0.934137	0.399112
cg26467528	6:31632248-31632248	BAT4;CSNK2B	6	0.978669	0.899653	1.06463	0.615673	0.934137	0.232586
cg19220282	2:65217528-65217528	SLC1A4	8	1.01097	0.968768	1.055	0.6161	0.934137	0.337981
cg14330293	17:1374051-1374051	MYO1C	3	1.03765	0.897461	1.19973	0.617735	0.934137	0.088663
cg20707126	7:116750996-116750996	ST7	5	1.0389	0.894302	1.20688	0.617735	0.934137	0.194636
cg05156137	21:35898975-35898975	RCAN1	3	1.02259	0.936092	1.11708	0.620321	0.934137	0.908867
cg00063111	3:39448952-39448952	SNORA6;RPSA	5	1.03255	0.90936	1.17243	0.621191	0.934137	0.0241005
cg13185177	3:194119885-194119885	GP5	3	0.983186	0.918662	1.05224	0.624407	0.934137	0.465972
cg10420527	11:68138505-68138505	LRP5	3	1.02395	0.931399	1.12569	0.624417	0.934137	0.298914
cg10180092	3:171002363-171002363	TNIK	11	1.0077	0.976988	1.03938	0.627149	0.934137	0.555068
cg19757176	1:154128041-154128041	TPM3;NUP210L	5	0.986383	0.933127	1.04268	0.628275	0.934137	0.552369
cg01314044	11:94246036-94246036	-	6	1.01839	0.945791	1.09657	0.629091	0.934137	0.159277
cg23884241	7:27169957-27169957	HOXA4	6	1.01234	0.963015	1.06419	0.63039	0.934137	0.938174
cg21756476	15:61182765-61182765	RORA	3	1.03108	0.909754	1.16858	0.63184	0.934137	0.85857
cg25684105	12:104613662-104613662	TXNRD1	4	1.01663	0.95028	1.0876	0.632019	0.934137	0.727805
cg17192599	7:151504864-151504864	PRKAG2	3	0.97761	0.890621	1.0731	0.633894	0.934137	0.214467
cg07112604	14:91836354-91836354	CCDC88C	3	1.01484	0.955023	1.07841	0.63452	0.934137	0.908429
cg13905757	10:15411709-15411709	FAM171A1	7	1.02457	0.926314	1.13324	0.637018	0.934137	0.119519
cg12828729	5:134823969-134823969	-	4	1.0155	0.952553	1.08261	0.637545	0.934137	0.382806
cg09447622	6:35108605-35108605	TCP11	4	1.02236	0.932081	1.12138	0.639227	0.934137	0.104515
cg10345404	8:27187123-27187123	PTK2B	4	1.02099	0.936032	1.11365	0.639375	0.934137	0.422448
cg04263702	7:5528266-5528266	FBXL18	7	0.988702	0.942488	1.03718	0.64178	0.934137	0.770596
cg14837598	8:21916635-21916635	EPB49	4	0.975675	0.879479	1.08239	0.64194	0.934137	0.398172
cg00152041	20:61274867-61274867	SLCO4A1	4	1.01824	0.943531	1.09886	0.641996	0.934137	0.747325
cg22266211	17:46662371-46662371	-	6	1.02603	0.920469	1.1437	0.642698	0.934137	0.642837
cg13409704	22:22012495-22012495	-	3	0.98348	0.916586	1.05526	0.643005	0.934137	0.331305
cg17576979	6:156829046-156829046	-	3	0.969011	0.848165	1.10707	0.643216	0.934137	0.652082
cg26077378	3:21792857-21792857	ZNF385D	3	1.04659	0.863005	1.26924	0.643511	0.934137	0.123009
cg12535090	11:20071677-20071677	NAV2	3	1.02338	0.927831	1.12877	0.643967	0.934137	0.329707
cg03340878	6:27925166-27925166	OR2B6	3	1.04555	0.865056	1.26369	0.645036	0.934137	0.102601
cg03785755	6:26196794-26196794	-	5	1.01934	0.939445	1.10604	0.645476	0.934137	0.137513
cg05051464	1:19811322-19811322	CAPZB	3	0.952886	0.775484	1.17087	0.646124	0.934137	0.168214
cg16518861	14:35871715-35871715	NFKBIA	8	1.00892	0.971356	1.04794	0.6464	0.934137	0.883518
cg20533899	11:76381105-76381105	LRRC32	3	0.98201	0.908718	1.06121	0.646439	0.934137	0.250213
cg22184136	6:30038720-30038720	RNF39	5	1.02363	0.926192	1.13133	0.647173	0.934137	0.0662264
cg06551997	17:33815451-33815451	SLFN12L	3	0.962844	0.818622	1.13247	0.647421	0.934137	0.440959
cg00995520	1:111218282-111218282	KCNA3	6	1.01836	0.941473	1.10153	0.649609	0.934837	0.345529
cg23126342	13:67801125-67801125	PCDH9	4	1.01652	0.94708	1.09105	0.649964	0.934837	0.73781
cg08787968	11:32451777-32451777	WT1	3	1.0221	0.929628	1.12378	0.65136	0.935179	0.143505
cg19784816	3:52812520-52812520	ITIH1	3	1.04566	0.859843	1.27163	0.654681	0.935179	0.0641537
cg25648203	5:395444-395444	AHRR	3	0.975282	0.87391	1.08841	0.654886	0.935179	0.315786
cg02187196	20:3869020-3869020	PANK2	5	1.00911	0.969707	1.05012	0.655401	0.935179	0.820297
cg07924081	19:45898892-45898892	PPP1R13L	3	0.976299	0.878393	1.08512	0.656401	0.935179	0.95423
cg18758622	17:79010831-79010831	BAIAP2	3	0.974683	0.869975	1.09199	0.658308	0.935179	0.557115
cg02462416	11:2036573-2036573	-	4	0.977621	0.883697	1.08153	0.660529	0.935179	0.0732808
cg16764781	3:189347820-189347820	TP63	3	0.96844	0.838616	1.11836	0.662339	0.935179	0.0376246
cg22635676	2:241975971-241975971	SNED1	4	0.979519	0.89197	1.07566	0.664874	0.935179	0.961155
cg05877788	17:27899874-27899874	TP53I13	6	1.01161	0.959847	1.06616	0.666667	0.935179	0.874023
cg26099045	2:64291800-64291800	-	3	0.97803	0.883959	1.08211	0.666797	0.935179	0.884797
cg18806997	1:45242078-45242078	SNORD46;RPS8;SNORD38A	5	0.981272	0.899998	1.06989	0.668227	0.935179	0.512056
cg11445634	15:61821004-61821004	-	3	1.02146	0.926908	1.12566	0.668331	0.935179	0.21449
cg04545963	14:35872393-35872393	NFKBIA	4	0.988321	0.936591	1.04291	0.668446	0.935179	0.330796
cg14753356	6:30720108-30720108	-	3	1.02371	0.919401	1.13986	0.669071	0.935179	0.260796
cg13633560	11:76380921-76380921	LRRC32	3	0.977792	0.881923	1.08408	0.669702	0.935179	0.776033
cg27537125	1:25349681-25349681	-	3	0.971537	0.850629	1.10963	0.670214	0.935179	0.828565
cg14841514	10:80866619-80866619	ZMIZ1	3	0.97558	0.870548	1.09328	0.670541	0.935179	0.046827
cg03144619	1:230415668-230415668	GALNT2	7	1.01139	0.95997	1.06555	0.670616	0.935179	0.352501
cg27289478	4:2470262-2470262	RNF4	5	0.976651	0.875496	1.08949	0.671918	0.935179	0.0177293
cg15339249	4:36282498-36282498	DTHD1	4	0.985318	0.920098	1.05516	0.672066	0.935179	0.341983
cg23222488	5:176755393-176755393	-	4	0.981915	0.902083	1.06881	0.673143	0.935179	0.158377
cg01971407	11:313624-313624	IFITM1	3	1.03275	0.888828	1.19998	0.673864	0.935179	0.842541
cg11902777	5:368843-368843	AHRR	4	1.01729	0.93884	1.1023	0.675454	0.935957	0.499122
cg16029875	1:204320179-204320179	PLEKHA6	5	1.03968	0.864811	1.2499	0.678779	0.937276	0.00721178
cg07029024	11:65249342-65249342	-	6	0.980194	0.891037	1.07827	0.680965	0.937276	0.0079598
cg13832201	17:19282521-19282521	MAPK7	3	0.978162	0.88029	1.08691	0.68143	0.937276	0.676096
cg18451588	7:29606289-29606289	PRR15	3	1.02349	0.915856	1.14377	0.682163	0.937276	0.757745
cg00295485	2:106755721-106755721	UXS1	3	1.01687	0.938153	1.10218	0.684107	0.937276	0.629018
cg26850624	5:429559-429559	AHRR	8	0.991897	0.953701	1.03162	0.684662	0.937276	0.314205
cg14643075	5:176755449-176755449	-	4	0.977917	0.877959	1.08925	0.684802	0.937276	0.0728579
cg21350153	2:95982371-95982371	KCNIP3	3	0.971071	0.842477	1.11929	0.685447	0.937276	0.856837
cg27468704	22:26875823-26875823	HPS4	3	0.97858	0.881159	1.08677	0.685686	0.937276	0.550839
cg06935361	13:32964454-32964454	BRCA2	3	1.01124	0.957367	1.06815	0.689015	0.939658	0.896314
cg25799109	3:57102900-57102900	ARHGEF3;SPATA12	3	0.969613	0.833053	1.12856	0.690308	0.939658	0.16366
cg14459011	4:103998497-103998497	NHEDC2	5	1.01381	0.947528	1.08472	0.691002	0.939658	0.765605
cg00073460	6:149806502-149806502	ZC3H12D	6	0.983921	0.908202	1.06595	0.691563	0.939658	0.32671
cg02611085	7:128550410-128550410	KCP	3	1.02169	0.917241	1.13803	0.696533	0.942643	0.86491
cg02186444	17:73120977-73120977	ARMC7	4	0.987174	0.925112	1.0534	0.696777	0.942643	0.723226
cg05914034	7:5528179-5528179	FBXL18	4	0.990802	0.945636	1.03812	0.697865	0.942643	0.87922
cg19452802	6:46459961-46459961	-	6	0.989873	0.940094	1.04229	0.699014	0.942643	0.423291
cg27067781	6:32116853-32116853	PRRT1	4	0.966023	0.810612	1.15123	0.699286	0.942643	0.118435
cg24996979	14:74223355-74223355	C14orf43	3	0.977401	0.870122	1.09791	0.699982	0.942643	0.305098
cg12741639	22:37678728-37678728	CYTH4	5	1.00818	0.966755	1.05139	0.703403	0.945017	0.817107
cg11229399	1:228689056-228689056	-	6	0.98541	0.913445	1.06304	0.70404	0.945017	0.29756
cg08176694	12:123519157-123519157	PITPNM2	5	0.984483	0.907866	1.06756	0.705181	0.945017	0.0972943
cg03440944	7:45023329-45023329	C7orf40	4	0.977399	0.867382	1.10137	0.707495	0.945017	0.0235447
cg03710029	17:79265601-79265601	SLC38A10	7	1.0143	0.941502	1.09274	0.708592	0.945017	0.0954493
cg13158272	14:74257174-74257174	-	5	1.00953	0.960532	1.06102	0.708768	0.945017	0.249669
cg13642872	15:78527113-78527113	ACSBG1	3	0.97724	0.865633	1.10324	0.709812	0.945017	0.780844
cg04017131	8:6419570-6419570	ANGPT2;MCPH1	6	1.01058	0.956039	1.06823	0.710062	0.945017	0.163962
cg09166091	2:216484055-216484055	-	6	0.978221	0.869279	1.10082	0.714715	0.949819	0.184435
cg26640901	10:104536035-104536035	C10orf26	3	0.988078	0.926199	1.05409	0.716255	0.950475	0.758784
cg24931658	8:21914524-21914524	EPB49	3	0.969227	0.817343	1.14933	0.719264	0.952975	0.999722
cg20375836	13:99135543-99135543	STK24	3	1.01086	0.952838	1.07241	0.720236	0.952975	0.975641
cg20589883	4:111115135-111115135	ELOVL6	3	0.97572	0.850003	1.12003	0.726892	0.958954	0.793051
cg03234777	11:118095544-118095544	AMICA1	6	1.0126	0.943791	1.08643	0.727224	0.958954	0.114199
cg08640824	1:2162506-2162506	SKI	4	1.03151	0.864642	1.23057	0.730434	0.958954	0.00657965
cg22650458	7:30188720-30188720	C7orf41	4	0.987494	0.918728	1.06141	0.732558	0.958954	0.0618267
cg02787737	11:133928346-133928346	-	4	0.987568	0.918541	1.06178	0.73507	0.958954	0.220469
cg00230183	16:88882565-88882565	GALNS	5	0.986154	0.909502	1.06927	0.735574	0.958954	0.987056
cg12062133	8:142548839-142548839	-	4	0.975789	0.846146	1.12529	0.736132	0.958954	0.00455077
cg01453052	17:73892097-73892097	TRIM65	3	0.980668	0.875404	1.09859	0.736148	0.958954	0.982272
cg08732950	16:89023389-89023389	CBFA2T3	7	1.01661	0.923629	1.11894	0.736448	0.958954	0.180618
cg07626482	19:47289503-47289503	SLC1A5	4	1.02308	0.895038	1.16944	0.73801	0.958954	0.0466416
cg02503850	10:72432552-72432552	ADAMTS14	6	1.00987	0.952943	1.07019	0.740126	0.958954	0.17413
cg21337881	17:5138645-5138645	C17orf87	5	1.01683	0.92056	1.12316	0.742256	0.958954	0.0898681
cg12279125	8:2129970-2129970	-	6	0.987175	0.914071	1.06613	0.742296	0.958954	0.573263
cg14624381	9:132222201-132222201	-	3	1.02297	0.89326	1.17152	0.742674	0.958954	0.122918
cg27252776	3:124564252-124564252	ITGB5	3	1.00848	0.958866	1.06066	0.742879	0.958954	0.294427
cg16767506	7:142494244-142494244	-	7	1.00749	0.963572	1.0534	0.742912	0.958954	0.705483
cg03222009	2:129077232-129077232	HS6ST1	7	1.01069	0.947822	1.07773	0.745538	0.958954	0.352696
cg06791426	12:133135361-133135361	FBRSL1	6	1.00946	0.95294	1.06934	0.748692	0.958954	0.222983
cg18082788	6:149806339-149806339	ZC3H12D	9	1.01466	0.927076	1.11051	0.75207	0.958954	0.286955
cg18503679	3:21792543-21792543	ZNF385D	4	0.98484	0.895327	1.0833	0.753362	0.958954	0.171037
cg08305533	22:32007224-32007224	SFI1	5	0.982297	0.878632	1.09819	0.753588	0.958954	0.0436993
cg26102435	14:99507062-99507062	-	3	1.00919	0.952527	1.06923	0.756286	0.958954	0.141623
cg16290996	1:173835989-173835989	GAS5;SNORD78;SNORD76;SNORD77;SNORD44;SNORD79	3	0.970563	0.802476	1.17386	0.758123	0.958954	0.167294
cg23363754	7:29606082-29606082	PRR15	5	0.98518	0.895721	1.08357	0.758519	0.958954	0.952511
cg18780100	17:78682785-78682785	RPTOR	3	0.985046	0.894655	1.08457	0.758988	0.958954	0.143597
cg03689048	6:31619544-31619544	BAT3	5	0.967592	0.783723	1.1946	0.759315	0.958954	0.000960719
cg19197419	20:44441612-44441612	UBE2C	3	0.989401	0.923928	1.05952	0.760346	0.958954	0.292195
cg00045114	1:172674159-172674159	-	3	1.01628	0.915805	1.12779	0.761045	0.958954	0.615024
cg26764244	1:68299511-68299511	GNG12	4	1.01824	0.905008	1.14564	0.763755	0.958954	0.130906
cg04506190	3:129323941-129323941	PLXND1	7	1.01116	0.940378	1.08728	0.764299	0.958954	0.360376
cg12406027	19:39616818-39616818	PAK4	3	0.969344	0.790588	1.18852	0.764648	0.958954	0.0555837
cg23771366	11:86510998-86510998	PRSS23	3	0.987614	0.910131	1.07169	0.764958	0.958954	0.636788
cg01924561	1:43416103-43416103	SLC2A1	6	0.989029	0.920017	1.06322	0.764989	0.958954	0.00648164
cg08266095	5:123149716-123149716	-	6	1.00889	0.95186	1.06933	0.76566	0.958954	0.292323
cg25043050	10:129534107-129534107	FOXI2	3	1.01978	0.89587	1.16083	0.766972	0.958954	0.700253
cg04907244	7:22894795-22894795	SNORD93	7	1.00691	0.961942	1.05398	0.767674	0.958954	0.690238
cg11212234	5:74353351-74353351	-	5	1.00532	0.970515	1.04138	0.76782	0.958954	0.696842
cg08900404	7:29605808-29605808	PRR15	5	0.985104	0.891572	1.08845	0.768092	0.958954	0.407425
cg08867399	2:129077561-129077561	HS6ST1	8	0.994549	0.958945	1.03147	0.768851	0.958954	0.73303
cg21329975	4:15471214-15471214	CC2D2A	3	1.01052	0.942169	1.08384	0.769556	0.958954	0.26981
cg27182159	6:33241226-33241226	RPS18	4	0.985565	0.894208	1.08626	0.769557	0.958954	0.220925
cg05508862	17:18885437-18885437	SLC5A10;FAM83G	4	1.01552	0.915552	1.12641	0.77081	0.958954	0.573349
cg17471939	1:3600879-3600879	TP73	4	0.988778	0.916048	1.06728	0.772177	0.958954	0.99253
cg05668853	17:27044169-27044169	RAB34	3	1.01495	0.917838	1.12233	0.772478	0.958954	0.453445
cg05897210	4:36282339-36282339	DTHD1	9	1.01023	0.942062	1.08333	0.775202	0.958954	0.0413482
cg26105278	1:3624054-3624054	TP73	5	0.985811	0.893552	1.0876	0.775602	0.958954	0.839358
cg15059065	19:17354961-17354961	NR2F6	6	1.01431	0.919836	1.11849	0.775753	0.958954	0.0146877
cg17372101	7:147500722-147500722	CNTNAP2	3	1.0089	0.949217	1.07234	0.775772	0.958954	0.911066
cg00498211	2:65217568-65217568	SLC1A4	5	1.00601	0.965006	1.04875	0.777808	0.958954	0.286481
cg10580293	7:29605897-29605897	PRR15	3	1.01835	0.896285	1.15703	0.780184	0.958954	0.98185
cg12729894	11:1774378-1774378	HCCA2;CTSD	4	1.0252	0.86024	1.2218	0.780942	0.958954	0.137612
cg15578140	7:147718109-147718109	MIR548F3;CNTNAP2	4	1.00955	0.943911	1.07976	0.781639	0.958954	0.97115
cg16516405	1:225655154-225655154	-	5	1.00661	0.960726	1.05469	0.78182	0.958954	0.848044
cg23204396	6:31548107-31548107	-	4	0.96905	0.77436	1.21269	0.783507	0.958954	0.0505287
cg00489660	11:57089821-57089821	TNKS1BP1	4	1.01815	0.895466	1.15765	0.783623	0.958954	0.735401
cg04209460	17:4711018-4711018	PLD2	5	1.00829	0.950429	1.06966	0.784323	0.958954	0.220854
cg17207590	15:63570580-63570580	APH1B	5	0.989082	0.914104	1.07021	0.784886	0.958954	0.704204
cg03604011	5:400201-400201	AHRR	5	0.993119	0.944682	1.04404	0.786665	0.959663	0.358841
cg23048494	1:153517384-153517384	S100A4	3	1.01036	0.93738	1.08902	0.787578	0.959663	0.872861
cg13289827	10:134752472-134752472	C10orf93	4	1.0216	0.873575	1.1947	0.789034	0.96015	0.0420082
cg26585644	16:2302081-2302081	DCI	3	1.02784	0.838015	1.26066	0.792098	0.961787	0.0480767
cg17498867	2:72371552-72371552	CYP26B1	3	0.970688	0.777245	1.21228	0.793039	0.961787	0.221628
cg22400959	1:3458577-3458577	MEGF6	3	1.00801	0.949569	1.07004	0.793554	0.961787	0.407566
cg06866033	5:141391951-141391951	GNPDA1	4	0.980406	0.844067	1.13877	0.79562	0.963007	0.0737983
cg09570958	17:14206774-14206774	HS3ST3B1;MGC12916	3	0.981688	0.852823	1.13002	0.796855	0.963219	0.074791
cg11530213	8:42037966-42037966	PLAT	5	0.994218	0.949941	1.04056	0.802989	0.967858	0.521997
cg19372602	1:156116207-156116207	-	3	1.0117	0.923106	1.10879	0.803569	0.967858	0.482514
cg19956914	7:56147257-56147257	SUMF2	5	1.00946	0.937191	1.08729	0.803886	0.967858	0.888309
cg20534585	3:196373598-196373598	LRRC33	6	0.994146	0.948602	1.04188	0.806159	0.968503	0.546979
cg22678092	1:161691014-161691014	FCRLB	6	1.0055	0.962239	1.05071	0.806891	0.968503	0.446873
cg05487507	17:46671861-46671861	LOC404266;HOXB5	4	0.989079	0.905125	1.08082	0.808273	0.968503	0.359906
cg20722088	12:89742886-89742886	DUSP6	3	1.0193	0.873026	1.19008	0.80888	0.968503	0.932986
cg21913886	1:15485346-15485346	TMEM51	4	0.990941	0.918882	1.06865	0.813231	0.968503	0.0898507
cg22586569	7:5524963-5524963	FBXL18	4	0.985633	0.873857	1.11171	0.813706	0.968503	0.000682557
cg03051880	6:119662024-119662024	MAN1A1	5	0.988841	0.900305	1.08608	0.814601	0.968503	0.0378815
cg01502872	6:33173119-33173119	HSD17B8	5	0.981836	0.84205	1.14483	0.815037	0.968503	0.00882448
cg23448998	17:17110353-17110353	PLD6	3	1.01462	0.898081	1.14628	0.815664	0.968503	0.213546
cg06193043	1:11908199-11908199	NPPA	5	1.00492	0.963814	1.04777	0.817969	0.968503	0.714477
cg07683388	2:198029332-198029332	ANKRD44	8	1.01376	0.90215	1.13917	0.818421	0.968503	0.0272192
cg11746684	8:11057265-11057265	XKR6	4	1.01281	0.908423	1.1292	0.818562	0.968503	0.29429
cg06577850	7:84002356-84002356	-	4	0.987927	0.889645	1.09707	0.820272	0.968503	0.385369
cg07941108	14:90741814-90741814	-	4	1.00682	0.949344	1.06777	0.820767	0.968503	0.538921
cg18740175	20:50110833-50110833	NFATC2	3	1.02737	0.812509	1.29905	0.82153	0.968503	0.0972206
cg01651915	8:55795551-55795551	-	6	1.00913	0.931527	1.09319	0.823878	0.968503	0.143211
cg05575921	5:373378-373378	AHRR	4	0.979655	0.817397	1.17412	0.823934	0.968503	0.0415681
cg08709672	1:206224334-206224334	AVPR1B	3	0.985773	0.867619	1.12002	0.825892	0.968503	0.202521
cg25809905	17:42467728-42467728	ITGA2B	8	1.00857	0.934561	1.08844	0.826329	0.968503	0.809502
cg09479241	17:27052676-27052676	TLCD1	5	0.99267	0.929122	1.06056	0.82745	0.968503	0.134301
cg06861736	22:20918809-20918809	MED15	5	0.989002	0.894944	1.09295	0.828286	0.968503	0.0559263
cg17884674	19:1967198-1967198	CSNK1G2	4	1.00865	0.933007	1.09043	0.828512	0.968503	0.564381
cg20152539	17:14206871-14206871	HS3ST3B1;MGC12916	4	0.9911	0.913741	1.07501	0.829292	0.968503	0.133964
cg14334460	9:140346899-140346899	NELF	3	1.01505	0.885672	1.16332	0.829993	0.968503	0.244108
cg26992634	5:171709304-171709304	UBTD2	4	0.986123	0.866758	1.12193	0.831886	0.969467	0.119914
cg02532700	22:37257404-37257404	NCF4	3	0.994322	0.942189	1.04934	0.835819	0.972411	0.170826
cg01020987	1:3816166-3816166	C1orf174;LOC100133612	4	1.00618	0.948849	1.06698	0.836915	0.972411	0.353846
cg19093370	17:17110180-17110180	PLD6	3	0.990628	0.905203	1.08411	0.83784	0.972411	0.178621
cg00028013	15:74218697-74218697	LOXL1	4	0.990278	0.901162	1.08821	0.839083	0.972411	0.531501
cg04070976	17:73577422-73577422	-	5	1.0058	0.95039	1.06444	0.841469	0.972411	0.802452
cg22904711	19:44278628-44278628	KCNN4	3	1.02042	0.835341	1.24651	0.843054	0.972411	0.113974
cg25962015	7:26579291-26579291	KIAA0087	6	1.00751	0.935394	1.08519	0.843433	0.972411	0.411888
cg04359840	16:17563300-17563300	XYLT1	5	0.991088	0.905993	1.08418	0.84505	0.972411	0.0928451
cg20496314	22:39759864-39759864	SYNGR1	3	1.01693	0.858604	1.20445	0.845847	0.972411	0.00257307
cg09160123	1:41981735-41981735	HIVEP3	4	1.01312	0.888314	1.15545	0.845948	0.972411	0.969415
cg16274678	1:154127952-154127952	TPM3;NUP210L	5	1.00467	0.958446	1.05313	0.84618	0.972411	0.637111
cg10750959	6:36107350-36107350	MAPK13	3	0.993992	0.933755	1.05812	0.850147	0.975501	0.970212
cg20303561	14:91881497-91881497	CCDC88C	4	1.00494	0.954562	1.05798	0.851015	0.975501	0.612531
cg15089077	1:55246867-55246867	TTC22	4	1.01315	0.881432	1.16455	0.854153	0.975634	0.0241285
cg04816394	5:80529067-80529067	RNU5E;RNU5D;CKMT2	4	1.00726	0.93042	1.09044	0.8582	0.975634	0.0274402
cg24033122	16:30485383-30485383	ITGAL	9	0.994089	0.931221	1.0612	0.858838	0.975634	0.113945
cg14362925	6:33165707-33165707	RXRB	3	0.988927	0.873852	1.11915	0.859962	0.975634	0.674065
cg13452162	13:96204518-96204518	CLDN10	4	0.991064	0.895952	1.09627	0.861562	0.975634	0.264458
cg11435441	6:25027994-25027994	-	3	0.993465	0.922639	1.06973	0.862057	0.975634	0.587127
cg24448421	12:68737061-68737061	-	9	0.995319	0.943951	1.04948	0.862209	0.975634	0.396832
cg07019857	5:106822849-106822849	EFNA5	7	1.00567	0.943171	1.07232	0.862823	0.975634	0.277179
cg10700718	8:1992719-1992719	MYOM2	6	1.00578	0.940293	1.07583	0.866693	0.975634	0.462072
cg12223997	11:9159596-9159596	-	6	0.988215	0.860318	1.13513	0.86686	0.975634	0.000916996
cg02068690	2:25600451-25600451	DTNB	5	1.01008	0.898333	1.13572	0.866865	0.975634	0.107115
cg12856965	1:17284740-17284740	CROCC	5	1.00922	0.905354	1.125	0.868455	0.975634	0.233501
cg00687135	3:21792991-21792991	ZNF385D	4	1.01136	0.884456	1.15647	0.868841	0.975634	0.15946
cg16320419	3:5025570-5025570	BHLHE40	3	1.01112	0.88649	1.15327	0.86915	0.975634	0.15439
cg11261850	11:76320970-76320970	-	4	1.0158	0.842395	1.2249	0.869614	0.975634	0.00102348
cg08881175	10:130832393-130832393	-	4	1.00811	0.915096	1.11057	0.87013	0.975634	0.106997
cg06688763	7:92238207-92238207	CDK6	3	1.0101	0.891644	1.14429	0.874557	0.975634	0.0739498
cg05329352	10:112838983-112838983	ADRA2A	3	1.00611	0.932438	1.08561	0.875173	0.975634	0.898049
cg06439941	7:93550756-93550756	GNG11	3	1.00963	0.895248	1.13863	0.87584	0.975634	0.252959
cg27178191	12:51819149-51819149	SLC4A8	3	0.985184	0.815874	1.18963	0.876699	0.975634	0.443683
cg24741609	1:54122060-54122060	GLIS1	5	0.995469	0.939513	1.05476	0.877728	0.975634	0.318406
cg05055821	7:2758924-2758924	-	3	0.990855	0.88007	1.11558	0.879286	0.975634	0.0122101
cg21681705	2:107506849-107506849	-	3	0.984544	0.805229	1.20379	0.879301	0.975634	0.386341
cg16649298	7:158664174-158664174	WDR60	6	0.9956	0.940307	1.05414	0.87976	0.975634	0.38039
cg12765567	6:33918728-33918728	-	4	1.00508	0.941029	1.07349	0.880134	0.975634	0.697983
cg21733098	12:127931219-127931219	-	6	0.995418	0.937572	1.05683	0.880499	0.975634	0.0965866
cg16526047	1:949893-949893	ISG15	3	0.988408	0.846899	1.15356	0.882416	0.975634	0.743255
cg05656900	2:26235097-26235097	-	4	1.01182	0.865771	1.18251	0.882542	0.975634	0.122403
cg16651552	5:483546-483546	SLC9A3	3	0.99532	0.935002	1.05953	0.883076	0.975634	0.56757
cg00580497	5:1153746-1153746	-	4	1.00358	0.956806	1.05263	0.883445	0.975634	0.366366
cg21380183	20:50312632-50312632	ATP9A	3	1.00966	0.886812	1.14952	0.884536	0.975634	0.551066
cg24576425	2:158114404-158114404	GALNT5	3	1.00794	0.904303	1.12346	0.886337	0.975634	0.122515
cg11527913	1:230410329-230410329	GALNT2	5	1.00479	0.94066	1.07328	0.887165	0.975634	0.415
cg07715777	6:33128963-33128963	-	3	1.00508	0.936886	1.07823	0.887623	0.975634	0.279031
cg04221461	1:243877024-243877024	AKT3	3	0.99157	0.880322	1.11688	0.889107	0.976085	0.110572
cg10858945	10:116528318-116528318	-	3	0.987182	0.821114	1.18684	0.89081	0.976775	0.0268878
cg21473814	19:18873268-18873268	CRTC1	4	0.988817	0.838583	1.16596	0.893593	0.977528	0.178937
cg21187770	2:26205876-26205876	KIF3C	3	1.00855	0.8893	1.1438	0.894466	0.977528	0.0920327
cg10629249	5:68789822-68789822	OCLN	3	0.992568	0.888738	1.10853	0.894723	0.977528	0.406826
cg10691866	7:65817282-65817282	TPST1	4	0.994237	0.90983	1.08648	0.898402	0.977645	0.966915
cg23395310	9:139623427-139623427	SNHG7	3	0.996619	0.945901	1.05006	0.89887	0.977645	0.951778
cg23490727	17:232332-232332	-	6	0.995216	0.924176	1.07172	0.899008	0.977645	0.724339
cg23781467	6:31760233-31760233	VARS	3	0.971684	0.623207	1.51502	0.899132	0.977645	0.0127487
cg15122985	20:62688329-62688329	TCEA2	4	1.00608	0.911306	1.11072	0.904351	0.979771	0.0779249
cg06271237	6:144263369-144263369	PLAGL1	3	0.991701	0.864916	1.13707	0.904957	0.979771	0.241182
cg18432895	8:29205555-29205555	DUSP4	9	0.997521	0.95745	1.03927	0.905566	0.979771	0.492047
cg17483411	5:72114851-72114851	TNPO1	3	1.00593	0.910112	1.11185	0.907768	0.979771	0.881077
cg02654940	6:34206400-34206400	HMGA1	5	1.00618	0.905285	1.11831	0.909055	0.979771	0.240091
cg07277038	3:196373543-196373543	LRRC33	6	1.00267	0.957726	1.04973	0.909179	0.979771	0.700676
cg18178840	5:81702289-81702289	-	5	0.996517	0.938259	1.05839	0.909627	0.979771	0.391893
cg06868100	7:29606349-29606349	PRR15	5	1.00492	0.922702	1.09447	0.910187	0.979771	0.263881
cg09639152	3:45078075-45078075	-	8	0.995651	0.922557	1.07454	0.910788	0.979771	0.0270208
cg15084803	3:14160960-14160960	CHCHD4	4	1.00371	0.934717	1.07779	0.91889	0.985226	0.190907
cg25947283	19:8274853-8274853	LASS4	3	1.00589	0.897815	1.12697	0.919365	0.985226	0.162762
cg14428590	15:40076065-40076065	FSIP1	4	1.00406	0.928093	1.08625	0.919549	0.985226	0.057658
cg14906103	4:41936852-41936852	TMEM33	3	1.00366	0.934471	1.07797	0.920195	0.985226	0.242889
cg26132737	2:198029141-198029141	ANKRD44	5	1.00636	0.884444	1.14509	0.923299	0.985735	0.0212146
cg05396397	1:11908164-11908164	NPPA	4	0.997474	0.947372	1.05023	0.923365	0.985735	0.71213
cg14576319	3:171175713-171175713	TNIK	6	1.00384	0.927843	1.08607	0.923923	0.985735	0.24338
cg13057898	1:3703894-3703894	LRRC47	3	0.997799	0.953	1.0447	0.92508	0.985812	0.714209
cg11305121	2:121011590-121011590	RALB	4	1.00435	0.914878	1.10257	0.927368	0.986759	0.0572668
cg18651578	20:5844315-5844315	C20orf196	3	0.994005	0.871053	1.13431	0.92888	0.986759	0.977656
cg23598378	6:42072986-42072986	C6orf132	3	1.00341	0.930395	1.08216	0.929613	0.986759	0.619283
cg11014740	2:129079223-129079223	-	3	0.995891	0.908103	1.09217	0.93031	0.986759	0.220473
cg08472795	2:129067253-129067253	HS6ST1	5	0.997721	0.946821	1.05136	0.931945	0.987238	0.849416
cg14030904	6:149806732-149806732	ZC3H12D	5	1.00322	0.930907	1.08114	0.932935	0.987238	0.704935
cg24249791	7:142012611-142012611	-	4	1.00174	0.959868	1.04545	0.936283	0.989629	0.919445
cg24807547	6:37504484-37504484	-	5	1.00422	0.900696	1.11964	0.939571	0.991448	0.602662
cg15295469	17:37080300-37080300	-	5	0.9974	0.931826	1.06759	0.940185	0.991448	0.131192
cg25064552	1:153938859-153938859	SLC39A1	4	1.0024	0.938692	1.07042	0.943063	0.99333	0.463907
cg17533477	7:97501010-97501010	ASNS	3	1.00317	0.915029	1.09981	0.94619	0.995466	0.195577
cg16555466	14:92042333-92042333	C14orf184	3	0.997733	0.932406	1.06764	0.947622	0.995466	0.674856
cg06817455	1:212626474-212626474	-	3	1.00535	0.843903	1.19769	0.952339	0.995466	0.0775138
cg05830220	16:87757033-87757033	KLHDC4	6	0.998429	0.947848	1.05171	0.952728	0.995466	0.570794
cg17298925	5:6828054-6828054	-	11	1.00145	0.954357	1.05086	0.953128	0.995466	0.66413
cg11277230	4:87813935-87813935	C4orf36	6	1.00213	0.933096	1.07627	0.953425	0.995466	0.626015
cg20379671	22:39320879-39320879	-	3	1.00118	0.960451	1.04363	0.955717	0.995466	0.438122
cg09735822	12:133015059-133015059	-	6	1.0026	0.913238	1.1007	0.956555	0.995466	0.161881
cg00911776	7:130682239-130682239	FLJ43663	3	1.00514	0.831072	1.21566	0.957886	0.995466	0.148516
cg13443605	17:14207036-14207036	HS3ST3B1;MGC12916	3	0.998018	0.918845	1.08401	0.96247	0.995466	0.611362
cg06130714	17:10024297-10024297	GAS7	3	0.996112	0.840749	1.18019	0.964088	0.995466	0.147809
cg17478749	6:31589365-31589365	SNORA38;BAT2	4	1.00426	0.833576	1.2099	0.964316	0.995466	0.132325
cg23161492	15:90357202-90357202	ANPEP	4	0.997923	0.909171	1.09534	0.965097	0.995466	0.026667
cg27006914	7:5717968-5717968	RNF216	4	1.00288	0.876609	1.14734	0.96657	0.995466	0.711298
cg27526649	1:208132004-208132004	-	7	0.998594	0.934929	1.0666	0.966619	0.995466	0.0903884
cg01787285	1:2162682-2162682	SKI	4	0.997743	0.896246	1.11073	0.967074	0.995466	0.24947
cg14024579	9:139332845-139332845	INPP5E	3	0.997782	0.896718	1.11024	0.967497	0.995466	0.116136
cg21159068	1:231295910-231295910	-	3	1.00111	0.948795	1.0563	0.967771	0.995466	0.580573
cg23059461	10:72362694-72362694	PRF1	3	1.00214	0.901417	1.11411	0.968477	0.995466	0.226392
cg00806481	1:2996650-2996650	PRDM16	4	1.00096	0.953801	1.05044	0.969064	0.995466	0.447337
cg10001715	16:78345421-78345421	WWOX	4	1.00297	0.863123	1.16547	0.969156	0.995466	0.547958
cg23681440	13:27498239-27498239	-	4	1.00188	0.911032	1.10178	0.969184	0.995466	0.441262
cg14544289	14:78051204-78051204	SPTLC2	8	0.99882	0.93753	1.06412	0.970844	0.996046	0.947353
cg10959726	17:6917614-6917614	C17orf49;RNASEK	3	0.998885	0.936477	1.06545	0.972956	0.996841	0.730271
cg17619755	6:31760629-31760629	VARS	4	0.995613	0.765728	1.29451	0.973812	0.996841	0.0130493
cg05953373	16:89023633-89023633	CBFA2T3	3	1.00175	0.889132	1.12863	0.977076	0.997302	0.0465148
cg01765174	9:100880960-100880960	TRIM14	3	0.997981	0.868389	1.14691	0.977283	0.997302	0.00909016
cg05222924	11:32450486-32450486	WT1	3	0.998417	0.887407	1.12331	0.978979	0.997302	0.232794
cg18585107	11:64138839-64138839	RPS6KA4	4	1.0018	0.873702	1.14869	0.979407	0.997302	0.0380939
cg24771152	6:31760608-31760608	VARS	5	0.99751	0.81372	1.22281	0.980854	0.997302	0.0922108
cg11625488	6:170403557-170403557	-	7	0.99929	0.940193	1.0621	0.981771	0.997302	0.473636
cg07770777	13:113528375-113528375	ATP11A	4	0.998759	0.896898	1.11219	0.981942	0.997302	0.518935
cg21307484	22:37546220-37546220	IL2RB	3	1.0007	0.937168	1.06854	0.983299	0.997383	0.212844
cg14975410	3:171180070-171180070	-	4	0.999511	0.950291	1.05128	0.984843	0.997383	0.666643
cg23162201	11:8280741-8280741	LMO1	7	0.999533	0.938741	1.06426	0.98835	0.997383	0.857569
cg04211179	1:16301562-16301562	ZBTB17	3	1.00117	0.849752	1.17957	0.988866	0.997383	0.985072
cg14757228	6:32116858-32116858	PRRT1	3	1.00145	0.814467	1.23135	0.989064	0.997383	0.10871
cg21834204	12:107381471-107381471	MTERFD3	4	1.00092	0.871439	1.14964	0.989619	0.997383	0.172589
cg16672562	19:46801672-46801672	HIF3A	7	0.99948	0.919944	1.08589	0.99019	0.997383	0.158134
cg06885459	13:113689728-113689728	MCF2L	4	1.00071	0.881808	1.13565	0.991179	0.997383	0.122952
cg16786458	5:149108820-149108820	PPARGC1B	7	0.99963	0.930773	1.07358	0.991897	0.997383	0.100809
cg27618939	8:71581788-71581788	XKR9;LACTB2	4	0.999737	0.931993	1.0724	0.994134	0.998488	0.392658
cg05661533	5:1495043-1495043	LPCAT1	4	1.00021	0.927845	1.07821	0.995681	0.998488	0.326272
cg25618424	1:2989307-2989307	PRDM16	5	1.00025	0.890777	1.12319	0.996579	0.998488	0.47936
cg15550234	10:125672992-125672992	-	3	1.00011	0.937668	1.0667	0.99739	0.998488	0.789631
cg17560073	8:124850602-124850602	-	3	0.99998	0.908538	1.10062	0.999666	0.999666	0.335337
OR, CRC risk for per SD increase in genetically predicted CpG site methylation; LCI, lower 95% confidence interval; UCI, upper 95% confidence interval.

## Sheet: Table S6
Table S6. Two-sample Mendelian Randomisation estimates of methylation at smoking related CpG sites on CRC risk (MR Egger).
CpG site	Locus	Gene	No. of IVs	OR	LCI	UCI	P effect	P heterogeneity	P pleiotropy
cg03536711	1:221509067-221509067	LOC400804	16	0.840013	0.745929	0.945965	0.0121932	0.370311	0.0173579
cg09540102	16:1822124-1822124	NME3;MRPS34;EME2	8	1.09185	1.02853	1.15906	0.0279489	0.735196	0.162276
cg01924561	1:43416103-43416103	SLC2A1	6	1.10508	1.03107	1.18441	0.0475858	0.865051	0.0182428
cg19030554	16:1822289-1822289	NME3;MRPS34;EME2	7	1.17183	1.03727	1.32385	0.0513968	0.631763	0.108797
cg25607920	1:42384365-42384365	HIVEP3	9	0.879512	0.787605	0.982143	0.0566383	0.5823	0.282523
cg15474579	6:36645812-36645812	CDKN1A	7	0.886515	0.804094	0.977384	0.0601559	0.487976	0.123788
cg01127300	22:38614796-38614796	-	5	0.760751	0.634168	0.912601	0.0602685	0.321709	0.115273
cg22586569	7:5524963-5524963	FBXL18	4	0.751214	0.64916	0.869312	0.0616147	0.371655	0.0603195
cg17823346	10:80848143-80848143	ZMIZ1	5	0.806044	0.694463	0.935551	0.0658445	0.344167	0.283285
cg02149899	11:75993521-75993521	-	5	1.23047	1.06486	1.42183	0.0671757	0.863135	0.323995
cg26253500	7:136641740-136641740	CHRM2	6	1.16018	1.03195	1.30434	0.0677583	0.819357	0.220252
cg07278634	5:1962554-1962554	-	7	1.15882	1.02039	1.31603	0.0723551	0.188196	0.0865336
cg03144619	1:230415668-230415668	GALNT2	7	1.14377	1.01407	1.29006	0.0803429	0.870782	0.0793386
cg09611599	11:20382497-20382497	-	7	1.06127	1.00532	1.12033	0.0840434	0.407777	0.189412
cg01294327	19:2291373-2291373	LINGO3	7	1.19287	1.01561	1.40107	0.0843861	0.781569	0.212644
cg16416158	1:21652298-21652298	ECE1	6	0.897387	0.816618	0.986145	0.0876521	0.678856	0.0372413
cg03234777	11:118095544-118095544	AMICA1	6	1.10935	1.01206	1.21601	0.0910287	0.525311	0.0757833
cg17232357	15:67012832-67012832	SMAD6	6	0.793445	0.644668	0.976557	0.0943309	0.61515	0.245427
cg26038582	1:42384390-42384390	HIVEP3	12	0.90899	0.821258	1.00609	0.095182	0.47204	0.323989
cg11229399	1:228689056-228689056	-	6	0.834907	0.709574	0.982379	0.0953576	0.872293	0.0923032
cg15937073	1:42384564-42384564	HIVEP3	9	0.888328	0.786685	1.0031	0.0977549	0.485288	0.3437
cg24033122	16:30485383-30485383	ITGAL	9	1.17307	0.984312	1.39802	0.11772	0.300491	0.0918362
cg03440944	7:45023329-45023329	C7orf40	4	1.45744	1.10245	1.92672	0.118149	0.569469	0.101759
cg05232694	20:48809539-48809539	-	7	1.2273	0.990032	1.52144	0.120629	0.0502633	0.0250191
cg14258501	6:31680228-31680228	LY6G6E	4	1.90256	1.17312	3.08558	0.120988	0.275442	0.131874
cg21791252	6:33864756-33864756	-	8	1.06075	0.99366	1.13236	0.127268	0.973264	0.117154
cg16649298	7:158664174-158664174	WDR60	6	0.805247	0.644569	1.00598	0.129117	0.813022	0.12587
cg15059065	19:17354961-17354961	NR2F6	6	0.604871	0.360755	1.01418	0.129249	0.128919	0.118395
cg05214460	10:111766841-111766841	ADD3	5	0.893373	0.801221	0.996124	0.135355	0.697395	0.230788
cg23161492	15:90357202-90357202	ANPEP	4	1.14377	1.02594	1.27514	0.136465	0.533062	0.106154
cg18446336	7:2847575-2847575	GNA12	6	1.10255	0.994651	1.22215	0.136728	0.715964	0.858613
cg19554457	12:93774772-93774772	NUDT4;NUDT4P1	4	0.592166	0.386566	0.90712	0.137713	0.815824	0.195355
cg03884592	1:42384474-42384474	HIVEP3	10	0.899072	0.79157	1.02117	0.140156	0.061768	0.340338
cg21279603	21:46963527-46963527	SLC19A1	5	1.19529	1.00259	1.42502	0.140842	0.431086	0.170061
cg13487127	9:97418259-97418259	-	5	0.74378	0.554193	0.998225	0.143191	0.980837	0.179462
cg07751331	2:26205865-26205865	KIF3C	4	0.901804	0.827142	0.983205	0.143756	0.674563	0.324007
cg01314044	11:94246036-94246036	-	6	0.885674	0.776566	1.01011	0.144545	0.638585	0.0805827
cg09635954	7:29605624-29605624	PRR15	6	0.849013	0.710626	1.01435	0.14572	0.156491	0.31814
cg27514333	15:66996626-66996626	SMAD6	4	1.40958	1.0512	1.89014	0.148801	0.858084	0.191638
cg20707126	7:116750996-116750996	ST7	5	0.529761	0.277875	1.00997	0.149188	0.632194	0.12861
cg08722675	4:8412549-8412549	ACOX3	5	0.797232	0.631371	1.00666	0.152999	0.401884	0.0880671
cg00888605	16:71523475-71523475	ZNF19	6	1.066	0.991605	1.14598	0.158388	0.280525	0.688417
cg23460961	11:94382347-94382347	-	7	0.943415	0.880046	1.01135	0.161519	0.945325	0.429945
cg00336149	3:53700195-53700195	CACNA1D	8	0.922532	0.835504	1.01863	0.161833	0.480015	0.357065
cg24173182	17:1961286-1961286	HIC1	4	0.812658	0.672873	0.981483	0.164059	0.716686	0.279871
cg22957360	10:101282572-101282572	-	3	0.719293	0.598728	0.864136	0.176213	0.740078	0.0991855
cg26850624	5:429559-429559	AHRR	8	0.95062	0.890727	1.01454	0.178049	0.441756	0.174124
cg01860774	14:64969374-64969374	ZBTB25	6	1.09806	0.981174	1.22888	0.178637	0.87864	0.385453
cg19211915	11:32452513-32452513	WT1	6	1.18985	0.964653	1.46761	0.179737	0.210779	0.264445
cg09453076	2:235406275-235406275	ARL4C	4	1.15679	1.0047	1.33191	0.180121	0.392104	0.274322
cg05906166	19:16437057-16437057	KLF2	4	0.863799	0.749402	0.995658	0.180805	0.186745	0.41038
cg07506795	16:71523560-71523560	ZNF19	3	2.63483	1.50737	4.60559	0.182093	0.478734	0.192579
cg18503679	3:21792543-21792543	ZNF385D	4	0.85417	0.730822	0.998335	0.186122	0.64123	0.179457
cg23222488	5:176755393-176755393	-	4	0.795302	0.633001	0.999217	0.188107	0.442595	0.199814
cg01447828	19:40919465-40919465	PRX	6	1.08148	0.981586	1.19155	0.188337	0.5913	0.238589
cg26942124	5:124080075-124080075	ZNF608	6	0.789174	0.587538	1.06001	0.190858	0.161904	0.260071
cg21356710	2:24234017-24234017	MFSD2B	6	1.09373	0.97805	1.2231	0.191304	0.995346	0.419654
cg02376827	17:1961510-1961510	HIC1	4	0.797301	0.634449	1.00196	0.191452	0.54421	0.275919
cg11231349	1:162050656-162050656	NOS1AP	4	1.36268	0.994142	1.86783	0.194327	0.950801	0.148513
cg12062133	8:142548839-142548839	-	4	1.17654	0.996898	1.38857	0.194362	0.219624	0.123923
cg08832695	17:46676375-46676375	LOC404266;HOXB6	6	0.741663	0.509131	1.0804	0.194439	0.520902	0.307453
cg15570293	19:2327692-2327692	LSM7;SPPL2B	6	1.04031	0.989822	1.09338	0.194468	0.750783	0.473289
cg02714303	13:76334728-76334728	LMO7	3	2.07695	1.31786	3.27327	0.195738	0.704957	0.216184
cg05886626	15:39873553-39873553	THBS1	4	1.12773	0.99659	1.27614	0.196942	0.91524	0.51242
cg20220678	8:19243209-19243209	SH2D4A	3	0.0961607	0.0221449	0.417562	0.197122	0.920191	0.210422
cg07456681	16:15146876-15146876	NTAN1	3	0.686856	0.541491	0.871244	0.198889	0.452068	0.229443
cg10304534	13:95844361-95844361	ABCC4	7	0.901926	0.785165	1.03605	0.204298	0.307503	0.544086
cg14357089	10:18550033-18550033	CACNB2	6	0.921606	0.829084	1.02445	0.204967	0.222392	0.91
cg25376310	6:158018910-158018910	ZDHHC14	4	1.20964	0.987439	1.48183	0.207463	0.888641	0.273656
cg17551891	7:1960795-1960795	MAD1L1	5	1.1058	0.977218	1.2513	0.209064	0.811818	0.31846
cg13541527	6:31804078-31804078	C6orf48;SNORD52	8	1.07214	0.972143	1.18243	0.212625	0.37259	0.355311
cg20152539	17:14206871-14206871	HS3ST3B1;MGC12916	4	1.15452	0.987596	1.34966	0.213108	0.526047	0.174002
cg17390562	6:159238463-159238463	EZR	4	0.919434	0.838651	1.008	0.215311	0.496865	0.422896
cg11666770	19:42430910-42430910	-	4	0.843491	0.699315	1.01739	0.217083	0.318723	0.312045
cg25625514	11:76535564-76535564	-	4	0.900298	0.801529	1.01124	0.218483	0.128303	0.257289
cg11344533	11:111475393-111475393	SIK2	4	0.932167	0.860961	1.00926	0.225308	0.961769	0.0834437
cg23845009	11:34323678-34323678	ABTB2	5	0.892094	0.769194	1.03463	0.228233	0.593464	0.281202
cg08900404	7:29605808-29605808	PRR15	5	1.26977	0.930426	1.73287	0.22928	0.768486	0.189733
cg06814287	6:32120584-32120584	PPT2;PRRT1	8	0.841573	0.652954	1.08468	0.231162	0.0258651	0.323489
cg20240091	1:175044916-175044916	TNN	5	0.928994	0.843413	1.02326	0.232099	0.11018	0.290472
cg08639339	1:205648336-205648336	SLC45A3	6	1.06313	0.975734	1.15835	0.23446	0.672923	0.51986
cg04209460	17:4711018-4711018	PLD2	5	1.05185	0.983527	1.12491	0.236615	0.493379	0.165924
cg07450086	3:150320765-150320765	SELT	6	0.94631	0.875137	1.02327	0.238764	0.432882	0.964476
cg26161820	17:37792777-37792777	STARD3;PPP1R1B	4	0.752932	0.538463	1.05282	0.238969	0.536194	0.534377
cg16767506	7:142494244-142494244	-	7	1.06213	0.971833	1.16083	0.241035	0.852899	0.235834
cg19717773	7:2847554-2847554	GNA12	10	1.06493	0.96594	1.17406	0.241875	0.555466	0.829218
cg17127702	1:226594323-226594323	PARP1	11	1.02753	0.984489	1.07245	0.24494	0.63356	0.648412
cg23490727	17:232332-232332	-	6	1.18451	0.926606	1.5142	0.24789	0.949218	0.218658
cg18216249	12:48100805-48100805	RPAP3	5	1.1108	0.960979	1.28398	0.250282	0.552307	0.318107
cg23204396	6:31548107-31548107	-	4	1.40507	0.92613	2.13169	0.250906	0.249426	0.197784
cg00981651	20:44574847-44574847	PCIF1	7	1.10918	0.948443	1.29715	0.251164	0.0380554	0.583245
cg02704502	11:2036580-2036580	-	4	0.802325	0.611932	1.05196	0.252066	0.900278	0.280161
cg03785755	6:26196794-26196794	-	5	1.07286	0.972913	1.18307	0.25344	0.262912	0.231017
cg09447622	6:35108605-35108605	TCP11	4	1.46603	0.913199	2.35354	0.25404	0.238315	0.269493
cg16786458	5:149108820-149108820	PPARGC1B	7	0.921849	0.813865	1.04416	0.256659	0.196306	0.195444
cg01787285	1:2162682-2162682	SKI	4	0.855485	0.703767	1.03991	0.25761	0.590201	0.222404
cg00835193	19:2291780-2291780	LINGO3	3	1.18522	1.02745	1.36723	0.257943	0.469069	0.304608
cg13916835	17:2078431-2078431	SMG6	3	1.83772	1.09419	3.08652	0.261071	0.221514	0.338077
cg22313519	19:18385724-18385724	KIAA1683	4	0.875468	0.739785	1.03604	0.26172	0.396154	0.528321
cg00207731	15:91416118-91416118	FURIN	3	0.729279	0.556495	0.955709	0.262277	0.508666	0.349751
cg12729894	11:1774378-1774378	HCCA2;CTSD	4	1.70459	0.862054	3.37057	0.264934	0.272324	0.273039
cg06599908	19:54931632-54931632	TTYH1	4	0.894186	0.774744	1.03204	0.265908	0.726528	0.160142
cg18617091	22:37495019-37495019	TMPRSS6	3	0.760843	0.597023	0.969615	0.270576	0.982027	0.360316
cg09658497	7:2847517-2847517	GNA12	6	1.18269	0.913738	1.53081	0.271432	0.440595	0.374089
cg17567838	6:33167488-33167488	SLC39A7;RXRB	3	0.660523	0.455757	0.957287	0.272631	0.719705	0.309463
cg06664254	16:75628226-75628226	-	5	1.11454	0.950573	1.30678	0.273955	0.22649	0.154503
cg08928675	7:5528044-5528044	FBXL18	8	0.954309	0.88431	1.02985	0.274184	0.760817	0.468375
cg10678215	5:143191565-143191565	HMHB1	3	1.32454	1.02374	1.71371	0.278457	0.892446	0.514799
cg27618939	8:71581788-71581788	XKR9;LACTB2	4	1.11374	0.962113	1.28927	0.285872	0.870512	0.241114
cg26995224	12:121974146-121974146	KDM2B	4	0.857861	0.696192	1.05707	0.286769	0.500616	0.531743
cg20533952	21:43198601-43198601	-	3	0.896747	0.808176	0.995025	0.288437	0.596484	0.441282
cg06264663	13:21563415-21563415	LATS2	4	0.919834	0.820398	1.03132	0.288583	0.291052	0.462327
cg08458637	1:231747906-231747906	TSNAX-DISC1	4	1.06007	0.978666	1.14825	0.288731	0.450815	0.427128
cg06635952	2:70025869-70025869	ANXA4	3	0.730357	0.540579	0.98676	0.289316	0.246902	0.33349
cg02637282	12:98768240-98768240	-	3	1.40782	1.01461	1.95342	0.289318	0.383441	0.323006
cg12166476	13:76334866-76334866	LMO7	5	1.0974	0.951782	1.2653	0.290664	0.856304	0.932972
cg00542975	2:122392291-122392291	CLASP1	4	1.08228	0.97046	1.20699	0.291176	0.848928	0.592118
cg26105649	1:233087709-233087709	C1orf57	4	1.05097	0.980778	1.12619	0.294037	0.877083	0.680067
cg01362115	15:68075218-68075218	MAP2K5	3	1.51452	1.00971	2.27171	0.294313	0.477203	0.409715
cg25313468	4:57773308-57773308	REST	9	0.907854	0.767686	1.07361	0.295767	0.815518	0.52844
cg06817455	1:212626474-212626474	-	3	1.25364	1.00192	1.5686	0.298155	0.637153	0.270318
cg03531211	6:32920102-32920102	HLA-DMA	6	0.930983	0.827738	1.04711	0.29898	0.366336	0.346978
cg08867399	2:129077561-129077561	HS6ST1	8	1.03997	0.971932	1.11278	0.299535	0.916042	0.175542
cg01360605	20:58983676-58983676	-	7	1.22115	0.869814	1.7144	0.300574	0.0551851	0.424041
cg19784816	3:52812520-52812520	ITIH1	3	0.701256	0.491187	1.00116	0.301188	0.809393	0.257967
cg16274678	1:154127952-154127952	TPM3;NUP210L	5	0.908385	0.78048	1.05725	0.302812	0.880581	0.26455
cg14624381	9:132222201-132222201	-	3	1.60166	0.99365	2.5817	0.303819	0.413373	0.311625
cg16290996	1:173835989-173835989	GAS5;SNORD78;SNORD76;SNORD77;SNORD44;SNORD79	3	0.579509	0.333308	1.00757	0.303895	0.988779	0.309678
cg16794579	16:17562419-17562419	XYLT1	3	0.631722	0.395016	1.01027	0.30605	0.647177	0.338952
cg14757228	6:32116858-32116858	PRRT1	3	1.97749	0.984848	3.97061	0.306087	0.428231	0.301391
cg10180092	3:171002363-171002363	TNIK	11	0.974582	0.929802	1.02152	0.311268	0.803718	0.0974769
cg25341560	19:35530755-35530755	SCN1B;HPN	3	1.20634	0.991669	1.46748	0.31173	0.716851	0.346891
cg20698421	2:65217623-65217623	SLC1A4	8	0.930943	0.81984	1.0571	0.312062	0.732376	0.373243
cg03970900	1:222440048-222440048	-	7	1.06809	0.951158	1.1994	0.316131	0.532724	0.819296
cg12086028	6:33241026-33241026	VPS52;RPS18	4	0.946847	0.87314	1.02678	0.31741	0.615933	0.532489
cg00099441	2:11264766-11264766	-	5	1.11407	0.933063	1.3302	0.318241	0.67087	0.826806
cg03340878	6:27925166-27925166	OR2B6	3	0.632258	0.385542	1.03685	0.320354	0.579073	0.287634
cg24718197	17:79485709-79485709	-	4	0.832895	0.633333	1.09534	0.320891	0.217005	0.203429
cg18178840	5:81702289-81702289	-	5	1.04888	0.969074	1.13527	0.32236	0.937855	0.150339
cg07572233	1:234689565-234689565	-	4	1.0481	0.976063	1.12546	0.325189	0.315735	0.929869
cg10345404	8:27187123-27187123	PTK2B	4	1.27016	0.883804	1.8254	0.32539	0.514594	0.348158
cg02228160	5:143192067-143192067	HMHB1	4	1.29432	0.87396	1.91686	0.326767	0.826097	0.440582
cg24838345	8:125737353-125737353	MTSS1	5	1.2319	0.86758	1.74921	0.327915	0.581611	0.257314
cg11461808	7:1126579-1126579	GPER;C7orf50	3	0.818867	0.656027	1.02213	0.327926	0.871605	0.443232
cg18585107	11:64138839-64138839	RPS6KA4	4	0.711436	0.422214	1.19878	0.329255	0.105864	0.316943
cg15892280	21:40180000-40180000	ETS2	4	0.862383	0.687119	1.08235	0.329733	0.0359205	0.478557
cg16608498	5:158612132-158612132	RNF145	4	1.13062	0.936387	1.36514	0.329946	0.829289	0.203078
cg18082788	6:149806339-149806339	ZC3H12D	9	1.12065	0.90527	1.38727	0.330307	0.292949	0.34758
cg06577850	7:84002356-84002356	-	4	0.861478	0.684483	1.08424	0.331639	0.514883	0.320747
cg07941108	14:90741814-90741814	-	4	1.06163	0.967605	1.16478	0.333609	0.967256	0.284473
cg11152384	11:68934300-68934300	-	3	0.894843	0.788893	1.01502	0.333964	0.437867	0.738409
cg27405731	7:101571203-101571203	CUX1	3	1.31081	0.96214	1.78583	0.336006	0.730694	0.419253
cg07421287	1:111218287-111218287	KCNA3	6	1.08666	0.935966	1.26161	0.336532	0.245162	0.450413
cg14656441	1:39500070-39500070	NDUFS5	3	1.08531	0.988216	1.19195	0.336537	0.411224	0.426549
cg02725398	3:9988144-9988144	PRRT3	6	0.890942	0.723846	1.09661	0.337089	0.71607	0.76115
cg19070894	5:134823888-134823888	-	5	1.05669	0.960833	1.1621	0.338325	0.414459	0.586581
cg22904711	19:44278628-44278628	KCNN4	3	0.786187	0.593909	1.04071	0.341622	0.941652	0.284959
cg23221603	2:26963883-26963883	-	3	0.856371	0.714282	1.02673	0.342632	0.924326	0.483383
cg00689225	14:35871954-35871954	NFKBIA	5	1.13552	0.909561	1.41761	0.343333	0.947161	0.396014
cg17359265	5:178567126-178567126	ADAMTS2	3	1.42609	0.937592	2.16911	0.345367	0.824943	0.384362
cg02736016	12:1017144-1017144	WNK1	3	1.62953	0.913853	2.90568	0.346066	0.506252	0.291475
cg24497361	11:3858493-3858493	RHOG	5	1.06274	0.954896	1.18277	0.346265	0.644121	0.993602
cg05222924	11:32450486-32450486	WT1	3	0.736527	0.512382	1.05873	0.346569	0.947261	0.337508
cg21187770	2:26205876-26205876	KIF3C	3	0.865854	0.729632	1.02751	0.346994	0.363364	0.296934
cg04232972	16:30671644-30671644	-	3	0.763194	0.552538	1.05416	0.348603	0.743167	0.442668
cg10001715	16:78345421-78345421	WWOX	4	0.791275	0.542073	1.15504	0.348922	0.848681	0.312615
cg19093370	17:17110180-17110180	PLD6	3	0.907722	0.807871	1.01991	0.350608	0.715811	0.31985
cg20967006	1:52343400-52343400	NRD1	8	1.10228	0.912765	1.33114	0.350728	0.676885	0.464818
cg26076054	5:421317-421317	AHRR	3	1.18193	0.966378	1.44557	0.35083	0.321983	0.288101
cg00911776	7:130682239-130682239	FLJ43663	3	0.776241	0.57036	1.05644	0.353685	0.507315	0.317361
cg20051715	11:65639798-65639798	EFEMP2	3	0.635978	0.366202	1.10449	0.354351	0.617729	0.317258
cg23781467	6:31760233-31760233	VARS	3	1.98484	0.860026	4.58076	0.354437	0.151093	0.323128
cg12223997	11:9159596-9159596	-	6	1.24594	0.824999	1.88166	0.354844	0.00382412	0.308783
cg25648203	5:395444-395444	AHRR	3	0.711599	0.466494	1.08549	0.359359	0.859125	0.372785
cg02373104	7:147601429-147601429	MIR548F3;CNTNAP2	6	1.05275	0.954847	1.16068	0.360304	0.0825374	0.421341
cg06885459	13:113689728-113689728	MCF2L	4	0.872569	0.695066	1.0954	0.36103	0.222031	0.307878
cg16209444	3:58522771-58522771	ACOX2	4	1.06188	0.96061	1.17382	0.361235	0.710937	0.432669
cg13582060	9:127040032-127040032	NEK6	4	1.29054	0.842336	1.97723	0.361987	0.796659	0.412913
cg02104962	6:31548314-31548314	-	3	1.62899	0.880148	3.01497	0.364099	0.0977304	0.422983
cg24647428	3:100789257-100789257	-	8	1.15522	0.86583	1.54134	0.364581	0.211932	0.539906
cg19758448	17:37828296-37828296	PGAP3	4	0.93076	0.824791	1.05034	0.364656	0.138415	0.730168
cg22968401	17:27370009-27370009	PIPOX	4	1.30777	0.831991	2.05564	0.36487	0.327331	0.505107
cg11827514	8:143125722-143125722	-	3	1.25048	0.941899	1.66016	0.36551	0.916385	0.4009
cg18432895	8:29205555-29205555	DUSP4	9	0.966137	0.901011	1.03597	0.365515	0.517836	0.303875
cg19211853	13:79968216-79968216	RBM26	7	1.03928	0.963092	1.12149	0.366828	0.511862	0.421473
cg01268763	14:53618419-53618419	DDHD1	3	0.846809	0.685124	1.04665	0.366979	0.759831	0.387453
cg15130459	5:40834228-40834228	SNORD72;RPL37	4	1.10199	0.934686	1.29925	0.367112	0.0660256	0.517015
cg00604410	15:67417899-67417899	SMAD3	3	1.07507	0.980101	1.17924	0.367772	0.983265	0.447713
cg20853880	2:10184444-10184444	KLF11	7	0.958256	0.880604	1.04276	0.368094	0.740886	0.447546
cg15295469	17:37080300-37080300	-	5	1.07049	0.943444	1.21465	0.368179	0.202194	0.294203
cg09554443	1:167487762-167487762	CD247	5	1.15975	0.880044	1.52835	0.369857	0.51277	0.467944
cg01651915	8:55795551-55795551	-	6	0.938036	0.828255	1.06237	0.370782	0.241257	0.228693
cg00214171	17:73642991-73642991	RECQL5;LOC100130933	3	1.11349	0.969181	1.27928	0.370845	0.921337	0.496057
cg00138101	17:1961109-1961109	HIC1	3	0.746452	0.511689	1.08893	0.370873	0.920294	0.47152
cg14841514	10:80866619-80866619	ZMIZ1	3	1.0955	0.973703	1.23253	0.371064	0.379242	0.259797
cg12828729	5:134823969-134823969	-	4	1.05792	0.960579	1.16513	0.371294	0.397791	0.385393
cg01471372	8:38592365-38592365	TACC1	4	1.04511	0.968945	1.12725	0.371479	0.821873	0.821075
cg14334460	9:140346899-140346899	NELF	3	1.19565	0.948525	1.50716	0.371873	0.60192	0.356278
cg06688763	7:92238207-92238207	CDK6	3	0.914814	0.814926	1.02694	0.372523	0.74182	0.265374
cg16822035	13:113633379-113633379	MCF2L	3	0.92311	0.831586	1.02471	0.37397	0.944993	0.45727
cg01643605	16:29040623-29040623	-	4	0.869231	0.682236	1.10748	0.374429	0.504728	0.575953
cg14643075	5:176755449-176755449	-	4	2.78219	0.474253	16.3216	0.37457	0.124553	0.365734
cg19406367	1:66999929-66999929	SGIP1	6	1.11945	0.896684	1.39755	0.375317	0.922298	0.553867
cg01005506	10:64565768-64565768	ADO	3	0.745496	0.506889	1.09642	0.375851	0.789159	0.495166
cg11902777	5:368843-368843	AHRR	4	1.07391	0.94878	1.21554	0.376397	0.57541	0.377505
cg23766254	17:42431859-42431859	FAM171A2	5	0.896862	0.729922	1.10198	0.376431	0.153943	0.536035
cg15417641	3:53700141-53700141	CACNA1D	8	0.938706	0.824376	1.06889	0.376648	0.13071	0.52101
cg06065019	2:177356276-177356276	-	5	1.04234	0.963458	1.12768	0.377646	0.169159	0.888917
cg13782301	6:32116875-32116875	PRRT1	4	0.885946	0.71697	1.09475	0.378613	0.291273	0.777794
cg14753356	6:30720108-30720108	-	3	1.12813	0.960327	1.32526	0.380833	0.439232	0.385264
cg10590964	2:202929157-202929157	-	6	0.948337	0.853008	1.05432	0.381969	0.29744	0.168127
cg07516196	6:30044002-30044002	RNF39	5	0.843553	0.606753	1.17277	0.386065	0.272093	0.760293
cg17877600	1:208005598-208005598	-	7	0.946172	0.843878	1.06087	0.386742	0.542245	0.989933
cg14687145	2:29234537-29234537	FAM179A	3	0.807337	0.60274	1.08138	0.387398	0.800344	0.662585
cg14242895	11:118393450-118393450	MLL	4	1.06587	0.950926	1.19471	0.387538	0.687137	0.214343
cg21307484	22:37546220-37546220	IL2RB	3	0.934606	0.851924	1.02531	0.388281	0.970691	0.32914
cg11429111	5:134813329-134813329	-	3	1.19017	0.93686	1.51198	0.389372	0.489465	0.421261
cg03745160	19:17393902-17393902	ANKLE1	3	0.495306	0.188327	1.30267	0.389748	0.514705	0.418827
cg26203136	7:739057-739057	PRKAR1B	3	1.40147	0.87845	2.23589	0.391401	0.725704	0.293965
cg26271591	2:178125956-178125956	NFE2L2	6	1.03681	0.96299	1.11628	0.391766	0.715466	0.696647
cg26403843	5:158634085-158634085	RNF145	7	0.935211	0.812842	1.076	0.392151	0.92581	0.681291
cg01111041	6:32121055-32121055	PPT2;PRRT1	3	18.8436	0.31939	1111.75	0.39243	0.499771	0.380712
cg11207515	7:146904205-146904205	CNTNAP2	3	1.1022	0.962516	1.26215	0.393274	0.953193	0.469859
cg21869609	19:2291613-2291613	LINGO3	8	1.07893	0.917485	1.26879	0.393708	0.177798	0.717161
cg17560073	8:124850602-124850602	-	3	0.81116	0.605113	1.08737	0.394909	0.908	0.379543
cg17325771	7:75508891-75508891	RHBDD2	6	0.973931	0.92231	1.02844	0.395604	0.588458	0.666221
cg24128066	10:18689503-18689503	CACNB2	4	0.917463	0.783738	1.07401	0.39601	0.335988	0.394967
cg10908953	11:121322456-121322456	SORL1	3	0.750053	0.500358	1.12435	0.396478	0.442182	0.453969
cg02508743	8:56903623-56903623	LYN	5	1.06149	0.942502	1.1955	0.397768	0.356151	0.818585
cg21587837	6:31525894-31525894	NFKBIL1	7	0.920311	0.771651	1.09761	0.397955	0.0392619	0.491602
cg25064552	1:153938859-153938859	SLC39A1	4	1.05757	0.954134	1.17223	0.398099	0.667634	0.316292
cg18146737	1:92946700-92946700	GFI1	4	0.932978	0.821134	1.06006	0.398497	0.443543	0.978252
cg26102435	14:99507062-99507062	-	3	1.06536	0.973704	1.16564	0.39934	0.248603	0.396664
cg12157646	2:133189699-133189699	GPR39	3	1.49569	0.843853	2.65105	0.399509	0.97932	0.441453
cg07383757	11:3647654-3647654	TRPC2	3	0.933169	0.845378	1.03008	0.400939	0.370219	0.603371
cg20496314	22:39759864-39759864	SYNGR1	3	1.46018	0.848724	2.51215	0.401963	0.0402274	0.404937
cg14016875	17:14206981-14206981	HS3ST3B1;MGC12916	4	1.06838	0.944036	1.2091	0.404712	0.868033	0.250924
cg00205605	1:2516401-2516401	-	4	1.05878	0.951217	1.17851	0.405715	0.965912	0.787155
cg07094298	4:2748026-2748026	TNIP2	4	1.16897	0.871471	1.56803	0.406858	0.0312365	0.540756
cg17619755	6:31760629-31760629	VARS	4	1.33194	0.775556	2.28749	0.407993	0.0422902	0.357756
cg07312601	1:19583887-19583887	MRTO4	5	0.942505	0.834827	1.06407	0.409311	0.349038	0.947721
cg08858540	5:346238-346238	AHRR	4	0.908131	0.756245	1.09052	0.410531	0.218284	0.486952
cg20408402	10:72362452-72362452	PRF1	5	1.11646	0.889973	1.40057	0.411194	0.317539	0.295689
cg09099830	16:30485485-30485485	ITGAL	4	1.05739	0.950836	1.17589	0.411362	0.223535	0.588266
cg27312979	10:97094453-97094453	SORBS1	3	1.13802	0.939907	1.37788	0.411605	0.804166	0.443814
cg11735008	1:42380309-42380309	HIVEP3	4	1.12538	0.898609	1.40937	0.411714	0.0211795	0.471491
cg27289478	4:2470262-2470262	RNF4	5	1.20647	0.819412	1.77635	0.411791	0.0374769	0.346712
cg19555708	6:32159604-32159604	GPSM3	8	0.936177	0.808325	1.08425	0.412567	0.0928314	0.527266
cg11405655	1:999599-999599	-	4	0.914139	0.770008	1.08525	0.412964	0.729429	0.468831
cg03227037	20:62212228-62212228	-	4	1.80114	0.581806	5.5759	0.414807	0.00669753	0.451431
cg09479241	17:27052676-27052676	TLCD1	5	1.0569	0.941867	1.18598	0.416002	0.204407	0.295853
cg07029024	11:65249342-65249342	-	6	0.676799	0.290625	1.57611	0.416583	0.0104506	0.436044
cg18014547	2:20366443-20366443	-	4	0.888088	0.706024	1.1171	0.417321	0.294791	0.797035
cg07413467	7:92238086-92238086	CDK6	3	0.912691	0.794608	1.04832	0.419229	0.212638	0.460304
cg16320419	3:5025570-5025570	BHLHE40	3	1.11067	0.947202	1.30234	0.419281	0.286297	0.371976
cg00928816	10:63809098-63809098	ARID5B	3	0.817369	0.601733	1.11028	0.419676	0.784009	0.449819
cg00566158	7:157461108-157461108	PTPRN2	3	0.45318	0.135344	1.51741	0.421325	0.637353	0.358472
cg21268659	7:129403187-129403187	-	3	0.61358	0.289354	1.30111	0.423746	0.667262	0.472549
cg03689048	6:31619544-31619544	BAT3	5	1.62902	0.576666	4.6018	0.424972	0.00306073	0.389336
cg08709672	1:206224334-206224334	AVPR1B	3	0.878429	0.71865	1.07373	0.425738	0.284257	0.409012
cg22158051	5:143172092-143172092	-	4	1.04766	0.955505	1.14871	0.426071	0.253455	0.803476
cg00022866	11:64108440-64108440	CCDC88B	6	0.978513	0.932367	1.02694	0.427926	0.446269	0.546244
cg00917251	1:24829987-24829987	RCAN3	4	0.940608	0.832756	1.06243	0.428305	0.0597112	0.96262
cg12140977	8:134513309-134513309	ST3GAL1	4	1.05369	0.949354	1.16949	0.429229	0.630002	0.837492
cg17449254	21:43442863-43442863	C21orf121	3	1.04663	0.974439	1.12418	0.429571	0.498942	0.453152
cg23448998	17:17110353-17110353	PLD6	3	0.900205	0.762756	1.06242	0.431126	0.992455	0.329376
cg07044859	10:101282883-101282883	-	13	0.969875	0.901127	1.04387	0.432118	0.308815	0.713971
cg06197751	3:153912866-153912866	SGEF	7	1.07648	0.908504	1.2755	0.433423	0.948704	0.323565
cg05661533	5:1495043-1495043	LPCAT1	4	0.950383	0.857624	1.05317	0.433882	0.430881	0.314393
cg02660097	11:68866761-68866761	-	7	0.969061	0.901311	1.0419	0.434174	0.13007	0.888064
cg09701700	10:104194843-104194843	MIR146B	13	1.05061	0.932414	1.18378	0.434699	0.917911	0.696161
cg26132737	2:198029141-198029141	ANKRD44	5	1.33185	0.712369	2.49002	0.435532	0.0281612	0.435322
cg09307264	17:4902281-4902281	INCA1;KIF1C	4	0.528836	0.144375	1.9371	0.437637	0.208492	0.352661
cg05720226	7:116786597-116786597	ST7;ST7OT2	3	1.0446	0.97317	1.12128	0.440343	0.365924	0.866408
cg05830220	16:87757033-87757033	KLHDC4	6	1.05113	0.937528	1.17849	0.440976	0.579213	0.378384
cg03292675	8:21912864-21912864	EPB49	6	0.932376	0.793891	1.09502	0.441473	0.924468	0.586939
cg21681705	2:107506849-107506849	-	3	1.52519	0.766068	3.03656	0.441893	0.650457	0.416816
cg03832440	17:14207241-14207241	HS3ST3B1;MGC12916	4	1.0529	0.946704	1.17101	0.442248	0.869122	0.277054
cg08397758	10:100174853-100174853	PYROXD2	3	0.826508	0.604758	1.12957	0.443446	0.296864	0.319833
cg14142171	6:30228101-30228101	HLA-L	3	1.11858	0.930637	1.34447	0.44385	0.45941	0.653471
cg01724917	16:17563028-17563028	XYLT1	3	0.812582	0.577835	1.1427	0.444081	0.19326	0.52515
cg18482892	3:56833426-56833426	ARHGEF3	4	1.05593	0.943237	1.18208	0.444363	0.27087	0.974652
cg17498867	2:72371552-72371552	CYP26B1	3	0.712275	0.406514	1.24802	0.446036	0.257529	0.452339
cg26351966	10:102106080-102106080	SCD	7	0.966265	0.89072	1.04822	0.446286	0.582523	0.800535
cg17915189	7:43789728-43789728	-	3	1.1098	0.93376	1.31904	0.446952	0.372	0.489354
cg05593667	6:35490744-35490744	-	5	1.06201	0.927305	1.21629	0.448599	0.00348507	0.506267
cg26937798	16:27326054-27326054	IL4R	5	1.07336	0.914987	1.25914	0.448706	0.648382	0.736978
cg26908328	5:79552537-79552537	SERINC5	8	0.890748	0.672987	1.17897	0.449459	0.619898	0.359093
cg01561259	17:78560781-78560781	RPTOR	5	0.935474	0.804419	1.08788	0.450115	0.164606	0.990539
cg24134897	11:859670-859670	TSPAN4	5	1.18799	0.803766	1.75589	0.451061	0.16689	0.289791
cg06853416	1:2778841-2778841	-	6	0.929653	0.78284	1.104	0.452301	0.0718511	0.973424
cg22103219	7:101934892-101934892	SH2B2	3	0.842211	0.630402	1.12519	0.452405	0.342996	0.368358
cg01020987	1:3816166-3816166	C1orf174;LOC100133612	4	1.04587	0.951026	1.15018	0.452737	0.340606	0.418289
cg13001142	6:147528521-147528521	STXBP5	3	0.781411	0.515117	1.18537	0.452889	0.726089	0.364039
cg21664281	3:193561005-193561005	-	5	0.951101	0.848142	1.06656	0.454132	0.472322	0.550845
cg06405563	17:73577744-73577744	-	3	1.12112	0.922787	1.36209	0.455377	0.32942	0.543111
cg24578857	17:17110207-17110207	PLD6	4	0.959512	0.878465	1.04804	0.455544	0.327012	0.507386
cg04907244	7:22894795-22894795	SNORD93	7	1.03738	0.948618	1.13446	0.457797	0.650428	0.481584
cg06130714	17:10024297-10024297	GAS7	3	1.39415	0.787401	2.46845	0.458414	0.210074	0.442934
cg07520810	10:63809149-63809149	ARID5B	4	0.949398	0.848701	1.06204	0.459825	0.689983	0.583625
cg05318210	2:145780010-145780010	-	4	1.33521	0.714084	2.4966	0.460836	0.0695751	0.594302
cg00995520	1:111218282-111218282	KCNA3	6	1.07473	0.903389	1.27856	0.461666	0.28582	0.527009
cg19220282	2:65217528-65217528	SLC1A4	8	1.04077	0.941735	1.15022	0.463227	0.282277	0.548104
cg13424029	10:101297508-101297508	-	3	0.190189	0.0104896	3.44835	0.463251	0.000214573	0.440156
cg03774988	20:62715942-62715942	OPRL1;C20orf201	3	0.481243	0.133925	1.7293	0.4638	0.164432	0.496535
cg25157472	3:12996362-12996362	IQSEC1	3	0.878865	0.701066	1.10176	0.46409	0.937616	0.643573
cg18708252	22:39545030-39545030	CBX7	4	1.18034	0.821725	1.69547	0.464233	0.142406	0.926628
cg18533225	22:50986813-50986813	KLHDC7B	4	1.05951	0.933688	1.20228	0.464719	0.124696	0.830919
cg02959759	12:2801584-2801584	CACNA1C	4	0.92297	0.774267	1.10023	0.465532	0.320441	0.195193
cg05914034	7:5528179-5528179	FBXL18	4	0.954355	0.861093	1.05772	0.467164	0.984237	0.506885
cg22851200	7:100465833-100465833	TRIP6	4	1.04438	0.948721	1.14969	0.469085	0.317115	0.681436
cg15089077	1:55246867-55246867	TTC22	4	0.891746	0.692093	1.14899	0.469093	0.0593252	0.367013
cg16255816	17:39889811-39889811	HAP1	3	0.480726	0.130633	1.76905	0.469172	0.811129	0.445607
cg02462416	11:2036573-2036573	-	4	1.07786	0.912681	1.27294	0.470185	0.164532	0.306314
cg18158306	12:133135032-133135032	FBRSL1	3	0.910041	0.768906	1.07708	0.470757	0.717851	0.357376
cg18900812	6:36646127-36646127	CDKN1A	3	0.6168	0.25995	1.46352	0.470833	0.183649	0.4068
cg07180646	1:15481541-15481541	TMEM51	6	0.947463	0.828501	1.08351	0.474569	0.430618	0.57782
cg01177100	3:9176211-9176211	SRGAP3	4	1.14019	0.848979	1.53129	0.47519	0.783382	0.338087
cg03685475	22:41597321-41597321	-	4	0.628177	0.220743	1.78763	0.475442	0.52027	0.457435
cg18663307	21:46341389-46341389	ITGB2	5	1.12228	0.84947	1.48271	0.476294	0.196543	0.803276
cg03051880	6:119662024-119662024	MAN1A1	5	0.894296	0.682579	1.17168	0.476972	0.0378822	0.490636
cg14012925	7:101556907-101556907	CUX1	3	1.16982	0.877133	1.56016	0.479182	0.488978	0.611599
cg12535090	11:20071677-20071677	NAV2	3	0.680118	0.333664	1.3863	0.481168	0.334237	0.459988
cg05897210	4:36282339-36282339	DTHD1	9	1.05451	0.916782	1.21292	0.481537	0.0357674	0.505836
cg23126342	13:67801125-67801125	PCDH9	4	0.846445	0.577978	1.23961	0.481976	0.840624	0.439463
cg13708645	12:121974305-121974305	KDM2B	5	0.962908	0.877695	1.05639	0.482435	0.482488	0.360772
cg22650458	7:30188720-30188720	C7orf41	4	0.932158	0.792557	1.09635	0.485412	0.0611916	0.511412
cg21473814	19:18873268-18873268	CRTC1	4	1.25268	0.740844	2.11813	0.489025	0.180909	0.449767
cg00073460	6:149806502-149806502	ZC3H12D	6	0.948827	0.828454	1.08669	0.490171	0.266805	0.538089
cg13985198	1:45242073-45242073	SNORD46;RPS8;SNORD38A	5	0.947347	0.827424	1.08465	0.490609	0.377162	0.603563
cg18559579	2:209224676-209224676	-	4	1.36524	0.657117	2.83645	0.491799	0.0977936	0.676569
cg12765567	6:33918728-33918728	-	4	0.925927	0.772022	1.11051	0.49393	0.766455	0.442843
cg06585203	6:159238500-159238500	EZR	4	0.953039	0.850497	1.06795	0.494672	0.32159	0.750497
cg11014740	2:129079223-129079223	-	3	0.945661	0.849077	1.05323	0.494803	0.301839	0.404704
cg08097581	19:15528589-15528589	AKAP8L	4	0.94863	0.836907	1.07527	0.496162	0.86687	0.764773
cg17009069	2:231737752-231737752	ITM2C	4	1.04893	0.936067	1.17541	0.49725	0.670545	0.346067
cg13039251	5:32018601-32018601	PDZD2	6	1.04106	0.936404	1.15741	0.497993	0.408664	0.653905
cg20049273	8:125293010-125293010	-	4	0.874195	0.633911	1.20556	0.498419	0.0970085	0.798866
cg19956914	7:56147257-56147257	SUMF2	5	1.06976	0.900463	1.27088	0.498832	0.895957	0.517385
cg11868595	6:32191226-32191226	NOTCH4	8	1.04866	0.920777	1.19431	0.500825	0.296173	0.206794
cg04506190	3:129323941-129323941	PLXND1	7	1.05725	0.908548	1.23028	0.503863	0.301128	0.534553
cg24771152	6:31760608-31760608	VARS	5	1.24144	0.707707	2.1777	0.505496	0.0892928	0.47032
cg05135521	2:161188335-161188335	RBMS1	3	0.724295	0.379619	1.38192	0.506882	0.244641	0.596523
cg11105358	5:176758052-176758052	-	7	1.03484	0.941986	1.13686	0.507139	0.211476	0.95703
cg06670463	4:103749966-103749966	UBE2D3	8	1.03442	0.941551	1.13644	0.507187	0.776694	0.67988
cg00295485	2:106755721-106755721	UXS1	3	1.08924	0.917674	1.29288	0.507233	0.71472	0.536715
cg13054640	6:30647148-30647148	KIAA1949	3	0.845365	0.601986	1.18714	0.509787	0.640624	0.673783
cg06439941	7:93550756-93550756	GNG11	3	1.1516	0.864214	1.53455	0.511777	0.238733	0.503133
cg07770777	13:113528375-113528375	ATP11A	4	1.24157	0.72623	2.12262	0.51192	0.447644	0.502122
cg14765414	13:113652335-113652335	MCF2L	3	1.08587	0.9177	1.28486	0.513125	0.917768	0.914016
cg16037981	17:2700093-2700093	RAP1GAP2	4	0.907347	0.712247	1.15589	0.513655	0.990502	0.634263
cg20322193	7:39664614-39664614	RALA	5	0.857957	0.570451	1.29037	0.515194	0.0298419	0.790092
cg11527913	1:230410329-230410329	GALNT2	5	1.08679	0.870352	1.35706	0.515825	0.34186	0.518683
cg17927313	15:65151592-65151592	PLEKHO2	3	0.948075	0.849437	1.05817	0.515888	0.785504	0.650473
cg19372602	1:156116207-156116207	-	3	0.868963	0.649798	1.16205	0.517259	0.590568	0.475305
cg20069688	6:31941049-31941049	STK19;DOM3Z	3	0.896246	0.713924	1.12513	0.518337	0.678883	0.617132
cg25618424	1:2989307-2989307	PRDM16	5	0.910484	0.707577	1.17158	0.518751	0.42141	0.470765
cg02402368	8:6420726-6420726	ANGPT2;MCPH1	7	1.03368	0.941182	1.13527	0.519423	0.201186	0.682653
cg16936953	17:57915665-57915665	TMEM49	4	0.930643	0.775876	1.11628	0.519618	0.529929	0.391443
cg16651552	5:483546-483546	SLC9A3	3	1.08908	0.91152	1.30123	0.519768	0.914436	0.481797
cg26361535	8:144576604-144576604	ZC3H3	4	1.08631	0.880647	1.34	0.520338	0.979655	0.324967
cg04134748	1:3052175-3052175	PRDM16	3	0.658158	0.274264	1.5794	0.520822	0.954667	0.475167
cg04144533	1:206681983-206681983	RASSF5	5	1.0692	0.891853	1.28182	0.521879	0.753657	0.39066
cg02338271	1:171868115-171868115	DNM3	3	0.687084	0.312443	1.51094	0.521905	0.116588	0.465616
cg16516405	1:225655154-225655154	-	5	1.02652	0.956066	1.10217	0.52272	0.833619	0.526021
cg26703507	2:113404661-113404661	SLC20A1	3	0.946831	0.843845	1.06239	0.523102	0.511575	0.597776
cg10841124	5:433274-433274	AHRR	3	1.34834	0.717	2.53561	0.523917	0.944446	0.422596
cg11305121	2:121011590-121011590	RALB	4	1.1145	0.844407	1.47098	0.523923	0.0569006	0.513408
cg00489660	11:57089821-57089821	TNKS1BP1	4	0.865511	0.596899	1.255	0.52572	0.802495	0.457616
cg00152041	20:61274867-61274867	SLCO4A1	4	1.05905	0.913607	1.22765	0.526036	0.652699	0.60469
cg02279625	15:78384520-78384520	SH2D7	3	1.03161	0.965453	1.1023	0.526411	0.735502	0.484032
cg01909364	17:41739926-41739926	MEOX1	3	1.08107	0.915204	1.277	0.527439	0.93292	0.754875
cg20724032	3:41460736-41460736	ULK4	4	0.911124	0.714471	1.1619	0.531324	0.650314	0.232456
cg27178191	12:51819149-51819149	SLC4A8	3	1.21509	0.797236	1.85194	0.531345	0.509321	0.472372
cg01293143	20:62688326-62688326	TCEA2	5	0.921004	0.732715	1.15768	0.531493	0.559177	0.604569
cg26681628	16:54210550-54210550	-	3	0.779074	0.451682	1.34377	0.534317	0.109103	0.587289
cg00960906	5:31769846-31769846	-	4	1.35566	0.607365	3.02588	0.534999	0.896466	0.484773
cg04359840	16:17563300-17563300	XYLT1	5	0.875677	0.603334	1.27095	0.535148	0.0745967	0.548341
cg17082568	17:42027295-42027295	-	7	1.02244	0.957535	1.09174	0.536593	0.513403	0.862185
cg23973524	19:18873222-18873222	CRTC1	4	1.23861	0.701562	2.18676	0.537438	0.228968	0.44605
cg01062937	16:88537260-88537260	ZFPM1	3	1.05668	0.934942	1.19426	0.539584	0.678459	0.84481
cg11066209	7:2282252-2282252	FTSJ2;NUDT1	5	1.05789	0.901588	1.24129	0.539823	0.920251	0.346294
cg10835286	2:66657913-66657913	-	6	0.976632	0.911185	1.04678	0.540619	0.251806	0.108399
cg05394800	13:50707050-50707050	-	3	1.25036	0.758631	2.06083	0.541862	0.411851	0.599564
cg11261850	11:76320970-76320970	-	4	0.759704	0.362423	1.59248	0.542406	0.00214019	0.508137
cg07715777	6:33128963-33128963	-	3	0.961577	0.880567	1.05004	0.543257	0.433416	0.39647
cg16119613	12:127762762-127762762	-	3	0.899555	0.707668	1.14347	0.546091	0.299749	0.450219
cg13409704	22:22012495-22012495	-	3	1.06276	0.925617	1.22022	0.546548	0.428217	0.427651
cg10181414	19:2546598-2546598	GNG7	4	1.02108	0.964097	1.08143	0.550309	0.935019	0.994551
cg08548559	22:31686097-31686097	PIK3IP1	8	0.978048	0.912983	1.04775	0.550722	0.317911	0.11867
cg24448421	12:68737061-68737061	-	9	1.02841	0.942092	1.12263	0.550998	0.381143	0.386776
cg17025683	1:173836220-173836220	SNORD78;ZBTB37;SNORD75;SNORD76;GAS5;SNORD77;SNORD44	4	0.698533	0.259213	1.88242	0.551656	0.0955025	0.457498
cg14701962	1:162348010-162348010	C1orf226;C1orf111	3	1.53564	0.570512	4.13349	0.551843	0.779423	0.590219
cg16554099	6:7053734-7053734	-	5	0.938758	0.779852	1.13004	0.551978	0.0454857	0.77162
cg10629249	5:68789822-68789822	OCLN	3	0.847887	0.579038	1.24156	0.552239	0.3063	0.552331
cg18919541	12:121530737-121530737	-	9	1.01902	0.960286	1.08136	0.55355	0.199772	0.926337
cg13289827	10:134752472-134752472	C10orf93	4	0.872818	0.597937	1.27407	0.553914	0.0542008	0.462208
cg11660018	11:86510915-86510915	PRSS23	6	1.14527	0.758262	1.72981	0.554227	0.00497164	0.877879
cg16178855	20:56269979-56269979	PMEPA1	3	0.85953	0.604009	1.22315	0.554866	0.804192	0.415812
cg15693572	3:22412385-22412385	-	8	1.05142	0.898189	1.2308	0.555633	0.751093	0.415789
cg25043050	10:129534107-129534107	FOXI2	3	1.10626	0.873496	1.40105	0.556025	0.805845	0.567508
cg14580211	5:150161299-150161299	C5orf62	6	1.06447	0.879507	1.28833	0.556072	0.971787	0.708857
cg06433467	5:67730071-67730071	-	5	0.934401	0.763711	1.14324	0.556808	0.00348474	0.825066
cg03991871	5:368447-368447	AHRR	5	1.02951	0.944191	1.12255	0.556981	0.188765	0.908599
cg01289343	13:114814401-114814401	RASA3	5	1.3989	0.515418	3.79674	0.556988	0.368864	0.591237
cg16555466	14:92042333-92042333	C14orf184	3	0.929386	0.782099	1.10441	0.558266	0.89203	0.541872
cg15012027	2:99351550-99351550	-	8	1.04599	0.90708	1.20617	0.558987	0.663559	0.268836
cg02186444	17:73120977-73120977	ARMC7	4	1.05893	0.900881	1.24471	0.559296	0.793861	0.450923
cg06791426	12:133135361-133135361	FBRSL1	6	0.952244	0.818771	1.10747	0.559874	0.202377	0.456156
cg00580497	5:1153746-1153746	-	4	0.965993	0.875954	1.06529	0.559921	0.32068	0.468853
cg20533899	11:76381105-76381105	LRRC32	3	0.926237	0.772484	1.11059	0.559956	0.177565	0.601044
cg16734795	19:47839187-47839187	GPR77	3	0.634155	0.212617	1.89145	0.563943	0.132559	0.673926
cg01435643	13:113689776-113689776	MCF2L	4	0.936787	0.776786	1.12974	0.564923	0.344734	0.817131
cg13905757	10:15411709-15411709	FAM171A1	7	0.888189	0.608361	1.29673	0.565991	0.107024	0.476232
cg20912205	3:50337305-50337305	NAT6;HYAL3	3	0.917033	0.74385	1.13054	0.566174	0.337394	0.364301
cg18785742	1:9318091-9318091	H6PD	3	1.56418	0.528654	4.62812	0.567237	0.0909162	0.515912
cg23162201	11:8280741-8280741	LMO1	7	1.05701	0.884858	1.26265	0.567737	0.82631	0.539126
cg04890576	17:73032613-73032613	-	4	0.947664	0.811145	1.10716	0.568047	0.0137381	0.871392
cg00045114	1:172674159-172674159	-	3	0.446131	0.0621892	3.20043	0.569334	0.5841	0.562727
cg00310412	15:74724918-74724918	SEMA7A	3	1.06325	0.915407	1.23496	0.569336	0.284431	0.757336
cg20379671	22:39320879-39320879	-	3	0.97408	0.91356	1.03861	0.569499	0.506934	0.469692
cg24996979	14:74223355-74223355	C14orf43	3	13.4691	0.023381	7759.15	0.569727	0.230959	0.566942
cg23059461	10:72362694-72362694	PRF1	3	1.08759	0.885775	1.33539	0.569755	0.205829	0.524674
cg19197419	20:44441612-44441612	UBE2C	3	1.05434	0.92625	1.20015	0.570164	0.29395	0.466592
cg22400959	1:3458577-3458577	MEGF6	3	1.04255	0.941349	1.15464	0.570495	0.298856	0.564902
cg20059928	15:40361485-40361485	-	3	1.02197	0.968849	1.078	0.571247	0.361824	0.689045
cg00526336	1:230415902-230415902	GALNT2	4	0.921901	0.726825	1.16933	0.571661	0.926023	0.425407
cg04491089	16:84151300-84151300	MBTPS1	5	1.08112	0.848756	1.37709	0.57241	0.0841284	0.38079
cg13443605	17:14207036-14207036	HS3ST3B1;MGC12916	3	1.06195	0.915481	1.23185	0.57287	0.92255	0.504081
cg06338710	1:92946187-92946187	GFI1	3	0.912235	0.726684	1.14516	0.573673	0.178591	0.882882
cg11746684	8:11057265-11057265	XKR6	4	0.920489	0.721067	1.17507	0.57445	0.259442	0.47746
cg06321596	16:17562960-17562960	XYLT1	5	1.11283	0.795999	1.55577	0.576071	0.218723	0.507697
cg10696445	11:1314859-1314859	TOLLIP	4	1.10932	0.815843	1.50838	0.576167	0.00159746	0.798728
cg22875823	6:33400543-33400543	SYNGAP1	11	0.976132	0.899255	1.05958	0.577952	0.153272	0.927967
cg11625488	6:170403557-170403557	-	7	1.04012	0.913292	1.18457	0.579018	0.405301	0.523751
cg16611234	11:58870075-58870075	-	3	0.961063	0.869469	1.06231	0.579399	0.710563	0.889791
cg20059377	15:78369232-78369232	TBC1D2B	10	1.01687	0.960527	1.07651	0.58102	0.537679	0.769097
cg04095045	1:24882199-24882199	C1orf130	3	1.08319	0.883295	1.32832	0.583171	0.680629	0.391358
cg27067781	6:32116853-32116853	PRRT1	4	0.673861	0.20407	2.22516	0.58362	0.0832764	0.609865
cg12289251	10:18689471-18689471	CACNB2	3	0.946945	0.823278	1.08919	0.584874	0.455079	0.372164
cg23771366	11:86510998-86510998	PRSS23	3	0.954473	0.846704	1.07596	0.585359	0.571752	0.584884
cg14975410	3:171180070-171180070	-	4	0.975625	0.904983	1.05178	0.58584	0.656067	0.484163
cg01936839	7:27198896-27198896	-	4	0.926661	0.734124	1.16969	0.587187	0.399952	0.803303
cg09935388	1:92947588-92947588	GFI1	4	0.935711	0.76312	1.14734	0.588366	0.387143	0.316755
cg14024579	9:139332845-139332845	INPP5E	3	0.923766	0.751735	1.13517	0.588627	0.118959	0.541214
cg02187196	20:3869020-3869020	PANK2	5	1.01886	0.958869	1.08261	0.588756	0.713467	0.708227
cg06551997	17:33815451-33815451	SLFN12L	3	0.78869	0.425293	1.4626	0.58897	0.285436	0.628745
cg19427338	2:42566455-42566455	-	4	1.17841	0.710947	1.95325	0.58944	0.761666	0.489563
cg06382664	11:73098877-73098877	RELT	5	1.0295	0.936553	1.13167	0.589521	0.941507	0.285231
cg03280235	6:32158953-32158953	PBX2;GPSM3	5	1.07329	0.852415	1.35141	0.589815	0.697821	0.410027
cg06595162	21:40141040-40141040	NCRNA00114	3	1.70373	0.422891	6.8639	0.59056	0.00298999	0.63342
cg11046638	17:79624018-79624018	PDE6G	3	0.937706	0.792283	1.10982	0.591113	0.159518	0.673755
cg12105190	6:30653407-30653407	KIAA1949	3	0.834588	0.518063	1.3445	0.593103	0.0641718	0.741091
cg16401465	10:63809170-63809170	ARID5B	4	0.956177	0.831161	1.1	0.594784	0.953877	0.885175
cg14266999	6:33240388-33240388	VPS52;RPS18	4	1.09391	0.8258	1.44907	0.59538	0.985124	0.373684
cg13057898	1:3703894-3703894	LRRC47	3	0.966533	0.882955	1.05802	0.595383	0.858708	0.57009
cg22678092	1:161691014-161691014	FCRLB	6	1.02346	0.945671	1.10764	0.596148	0.3512	0.617018
cg26257411	6:33397122-33397122	SYNGAP1	5	0.964947	0.857068	1.08641	0.596738	0.0808695	0.90776
cg02161701	15:90199179-90199179	KIF7	3	0.954094	0.841529	1.08172	0.597044	0.6768	0.68678
cg22266211	17:46662371-46662371	-	6	0.914566	0.673913	1.24116	0.597167	0.600806	0.473824
cg23972860	1:7395024-7395024	CAMTA1	6	0.977891	0.905894	1.05561	0.597314	0.235897	0.180176
cg05668853	17:27044169-27044169	RAB34	3	0.907505	0.699596	1.1772	0.598106	0.387558	0.528628
cg18316974	1:92947035-92947035	GFI1	3	0.947821	0.820615	1.09475	0.59904	0.579794	0.796183
cg00689360	4:100273995-100273995	ADH1C	8	0.966642	0.857455	1.08973	0.599101	0.500804	0.194936
cg25684105	12:104613662-104613662	TXNRD1	4	0.960541	0.845539	1.09118	0.599155	0.88298	0.41204
cg15261712	7:92238248-92238248	CDK6	3	0.965875	0.879263	1.06102	0.600909	0.895352	0.875741
cg22858500	10:18629006-18629006	CACNB2	5	0.975375	0.896612	1.06106	0.60236	0.248957	0.133337
cg17884674	19:1967198-1967198	CSNK1G2	4	0.949857	0.805516	1.12006	0.602995	0.501114	0.502732
cg00230183	16:88882565-88882565	GALNS	5	0.963522	0.849452	1.09291	0.603776	0.989531	0.669685
cg21337881	17:5138645-5138645	C17orf87	5	0.953343	0.80988	1.12222	0.60604	0.107116	0.399149
cg13142374	3:58026831-58026831	FLNB	4	0.96535	0.861069	1.08226	0.606885	0.0734427	0.846692
cg17478749	6:31589365-31589365	SNORA38;BAT2	4	0.793479	0.374401	1.68164	0.60742	0.0975252	0.587846
cg15577373	2:48642414-48642414	-	5	0.967903	0.865466	1.08247	0.607612	0.711091	0.207547
cg25197194	3:128758787-128758787	CCDC48	5	1.06239	0.863262	1.30746	0.607658	0.822657	0.382565
cg09570958	17:14206774-14206774	HS3ST3B1;MGC12916	3	1.44146	0.522816	3.97424	0.608362	0.0687026	0.589649
cg18806997	1:45242078-45242078	SNORD46;RPS8;SNORD38A	5	0.951599	0.802318	1.12866	0.608658	0.37572	0.708276
cg11452501	6:31646976-31646976	LY6G5C	3	1.04055	0.931661	1.16216	0.609154	0.485483	0.231535
cg14391586	20:62681296-62681296	SOX18	4	1.06019	0.875873	1.2833	0.609509	0.252973	0.963581
cg15122985	20:62688329-62688329	TCEA2	4	0.931926	0.740173	1.17336	0.609527	0.0684443	0.538095
cg05055821	7:2758924-2758924	-	3	0.871182	0.593292	1.27923	0.60967	0.0151716	0.609895
cg05656900	2:26235097-26235097	-	4	0.753498	0.298436	1.90245	0.610009	0.0899818	0.590301
cg16764781	3:189347820-189347820	TP63	3	1.09291	0.85239	1.40131	0.610941	0.090293	0.460015
cg03054026	2:242808907-242808907	-	3	0.907189	0.690619	1.19167	0.611234	0.940389	0.357253
cg18881641	6:170103498-170103498	C6orf120;WDR27	4	0.948918	0.798394	1.12782	0.612197	0.577872	0.929753
cg03836615	3:4856096-4856096	ITPR1	6	0.954289	0.807399	1.1279	0.612435	0.932549	0.198891
cg23749482	17:77901317-77901317	-	3	0.928914	0.754215	1.14408	0.613889	0.181356	0.78677
cg14120896	19:56086441-56086441	-	3	0.948587	0.817122	1.1012	0.614007	0.0633023	0.708047
cg27262054	16:73067525-73067525	ZFHX3	5	0.957694	0.823338	1.11397	0.614276	0.140007	0.775361
cg04085571	11:1872753-1872753	LSP1	4	0.930417	0.732383	1.182	0.614611	0.359761	0.990004
cg25221975	3:13663444-13663444	FBLN2	3	1.12812	0.800288	1.59024	0.616273	0.799367	0.525621
cg20534585	3:196373598-196373598	LRRC33	6	1.01743	0.955844	1.08298	0.616383	0.590853	0.332861
cg22816909	1:44456739-44456739	B4GALT2;CCDC24	4	1.42379	0.437939	4.62892	0.616431	0.198541	0.579223
cg21188533	3:53700263-53700263	CACNA1D	7	0.968956	0.862671	1.08834	0.61751	0.678651	0.78618
cg06861736	22:20918809-20918809	MED15	5	1.04737	0.889081	1.23385	0.618395	0.0623422	0.443105
cg25066772	14:93136682-93136682	RIN3	3	1.04672	0.9179	1.19362	0.619181	0.651214	0.92994
cg25347941	22:43486472-43486472	TTLL1	5	0.951554	0.797503	1.13536	0.619946	0.0936329	0.278329
cg23061027	6:32116207-32116207	PRRT1	3	0.710414	0.263711	1.9138	0.621471	0.0797966	0.701006
cg21834204	12:107381471-107381471	MTERFD3	4	1.24678	0.590137	2.63407	0.621684	0.119283	0.615739
cg20451986	11:133928302-133928302	-	3	1.0335	0.93894	1.13759	0.622828	0.509408	0.42296
cg24361098	2:60748951-60748951	BCL11A	7	1.0207	0.94502	1.10245	0.62441	0.281665	0.216654
cg06866033	5:141391951-141391951	GNPDA1	4	1.09652	0.797665	1.50735	0.627552	0.0718121	0.508949
cg10359157	13:51418020-51418020	DLEU7	5	0.974166	0.885144	1.07214	0.629565	0.940376	0.982095
cg22053945	17:46651360-46651360	HOXB3	5	1.03816	0.905123	1.19075	0.629621	0.987152	0.184404
cg19089201	7:45002287-45002287	MYO1G	4	0.946775	0.782787	1.14512	0.629779	0.28218	0.5178
cg21505886	4:1724428-1724428	TMEM129;TACC3	3	1.14903	0.758536	1.74054	0.63055	0.360334	0.904649
cg08732950	16:89023389-89023389	CBFA2T3	7	0.958084	0.813192	1.12879	0.630551	0.174761	0.417835
cg02402946	13:21035079-21035079	CRYL1	3	0.92682	0.738403	1.16331	0.630656	0.795545	0.442039
cg13782866	1:231761845-231761845	TSNAX-DISC1;DISC1	5	1.0188	0.951262	1.09113	0.631503	0.618534	0.601369
cg13707943	9:130706683-130706683	FAM102A	3	0.959509	0.84745	1.08639	0.632027	0.534852	0.355234
cg25799109	3:57102900-57102900	ARHGEF3;SPATA12	3	0.72165	0.267985	1.94331	0.635112	0.102003	0.658401
cg22740603	6:33397959-33397959	SYNGAP1	3	0.913056	0.69183	1.20502	0.636419	0.0330397	0.740018
cg06901890	9:132803508-132803508	FNBP1	3	1.06393	0.880596	1.28544	0.636549	0.903256	0.296153
cg13185177	3:194119885-194119885	GP5	3	1.04715	0.908767	1.20662	0.638858	0.461828	0.502276
cg02532700	22:37257404-37257404	NCF4	3	0.969197	0.880118	1.06729	0.639348	0.121049	0.617307
cg19566658	7:100466241-100466241	TRIP6	3	1.12333	0.778127	1.62168	0.6463	0.161615	0.854468
cg03641640	13:114776416-114776416	RASA3	4	1.13386	0.714941	1.79824	0.6468	0.874398	0.540367
cg23681440	13:27498239-27498239	-	4	1.07326	0.827755	1.39159	0.647022	0.313034	0.628883
cg23975840	12:117042895-117042895	-	4	0.96844	0.860542	1.08987	0.647845	0.168313	0.933795
cg24807547	6:37504484-37504484	-	5	1.09282	0.774645	1.54167	0.647975	0.478943	0.646683
cg01940297	8:129061191-129061191	MIR1207;PVT1	5	1.12227	0.717325	1.75583	0.648221	0.105968	0.817189
cg13633560	11:76380921-76380921	LRRC32	3	0.88012	0.585593	1.32278	0.649308	0.629123	0.693065
cg25174412	12:105803653-105803653	-	3	0.76108	0.317184	1.8262	0.650659	0.0054359	0.71775
cg15084803	3:14160960-14160960	CHCHD4	4	1.03001	0.922324	1.15027	0.652079	0.141814	0.578239
cg04225775	5:143191771-143191771	HMHB1	3	1.10303	0.803038	1.5151	0.653375	0.185396	0.920593
cg24539517	10:121161258-121161258	GRK5	9	1.02065	0.936353	1.11254	0.656195	0.565726	0.587473
cg26585644	16:2302081-2302081	DCI	3	1.14186	0.739373	1.76344	0.656775	0.033055	0.665516
cg22327175	11:121323934-121323934	SORL1	3	0.821643	0.43126	1.56541	0.657207	0.903783	0.700731
cg14269109	17:78513167-78513167	-	6	1.04006	0.885301	1.22186	0.657722	0.157543	0.91471
cg00071265	20:60717158-60717158	PSMA7	5	1.02052	0.940777	1.10703	0.658109	0.293751	0.154203
cg17422460	6:31632171-31632171	BAT4;CSNK2B	5	0.978079	0.894544	1.06942	0.659874	0.907298	0.175187
cg12979844	13:46425929-46425929	SIAH3	3	2.05228	0.184957	22.772	0.662772	0.496315	0.676779
cg04017131	8:6419570-6419570	ANGPT2;MCPH1	6	0.977444	0.888669	1.07509	0.663085	0.155976	0.439828
cg11146034	12:96590670-96590670	ELK3	6	1.01909	0.941712	1.10283	0.663233	0.728915	0.614261
cg02998240	1:16508668-16508668	-	9	0.972718	0.863315	1.09599	0.663303	0.182666	0.956052
cg06935361	13:32964454-32964454	BRCA2	3	1.02912	0.934591	1.13322	0.663518	0.859888	0.739686
cg05228408	1:11865352-11865352	CLCN6;MTHFR	4	0.976296	0.88942	1.07166	0.663984	0.950389	0.85759
cg09160123	1:41981735-41981735	HIVEP3	4	1.12544	0.710767	1.78204	0.66431	0.985381	0.685855
cg21920570	11:63766787-63766787	MACROD1	3	0.939275	0.759968	1.16089	0.665573	0.653663	0.800184
cg23916896	5:368804-368804	AHRR	4	1.10853	0.740575	1.6593	0.666278	0.400248	0.932126
cg19825856	2:107501733-107501733	ST6GAL2	3	0.779042	0.333472	1.81996	0.666944	0.197223	0.778189
cg23657179	10:77165025-77165025	C10orf41	3	1.14684	0.718611	1.83026	0.668033	0.340987	0.826013
cg07362537	6:33240820-33240820	VPS52;RPS18	5	0.962202	0.81997	1.12911	0.66905	0.407476	0.654063
cg26574777	13:100927476-100927476	PCCA	6	0.798984	0.306474	2.08297	0.670045	0.348358	0.776343
cg26062856	15:26109425-26109425	ATP10A	3	0.897895	0.619566	1.30126	0.670698	0.312404	0.517432
cg14576319	3:171175713-171175713	TNIK	6	0.934078	0.69643	1.25282	0.672534	0.177272	0.641663
cg12856965	1:17284740-17284740	CROCC	5	0.923291	0.659758	1.29209	0.673307	0.167994	0.617457
cg05508862	17:18885437-18885437	SLC5A10;FAM83G	4	1.08381	0.784884	1.49659	0.673308	0.402273	0.716931
cg16518861	14:35871715-35871715	NFKBIA	8	1.03344	0.893348	1.19551	0.673556	0.820796	0.749263
cg08305533	22:32007224-32007224	SFI1	5	1.04734	0.860674	1.2745	0.675605	0.0440428	0.483567
cg26099045	2:64291800-64291800	-	3	0.891071	0.593048	1.33886	0.677343	0.861035	0.724078
cg09069072	1:15482753-15482753	TMEM51	5	0.971995	0.86021	1.09831	0.679583	0.122421	0.591546
cg09639152	3:45078075-45078075	-	8	0.974285	0.865951	1.09617	0.680027	0.0189105	0.638209
cg10717312	2:241976244-241976244	SNED1	3	1.06571	0.849284	1.3373	0.680116	0.892703	0.556225
cg05877788	17:27899874-27899874	TP53I13	6	1.04201	0.868633	1.24998	0.680558	0.78986	0.755841
cg27526649	1:208132004-208132004	-	7	1.03128	0.897009	1.18565	0.683215	0.0654893	0.622768
cg24139443	17:74131549-74131549	-	4	1.16223	0.622493	2.16995	0.683444	0.0600027	0.590491
cg19802390	1:2840177-2840177	-	3	0.971781	0.876181	1.07781	0.683919	0.466466	0.416586
cg14550518	3:21792938-21792938	ZNF385D	3	0.942532	0.758679	1.17094	0.687454	0.110322	0.901224
cg18780100	17:78682785-78682785	RPTOR	3	0.912217	0.651129	1.278	0.687708	0.0756424	0.715409
cg20589883	4:111115135-111115135	ELOVL6	3	0.920677	0.678503	1.24929	0.689382	0.590852	0.747947
cg02270010	5:175958651-175958651	RNF44	7	1.01943	0.932459	1.11451	0.689923	0.927707	0.965317
cg18262201	10:6187854-6187854	PFKFB3	9	1.03007	0.895198	1.18527	0.691396	0.734082	0.40726
cg07090714	6:6857062-6857062	-	3	1.03734	0.904623	1.18953	0.692288	0.316156	0.995537
cg15059804	1:33766318-33766318	ZNF362	6	0.986767	0.928043	1.04921	0.692333	0.299502	0.906664
cg16526047	1:949893-949893	ISG15	3	1.07127	0.826702	1.38819	0.694387	0.892534	0.586923
cg27298570	16:8623004-8623004	TMEM114	3	0.96726	0.85323	1.09653	0.694663	0.329471	0.899612
cg22905866	4:185468777-185468777	-	4	0.943148	0.731936	1.21531	0.695255	0.661048	0.522366
cg09109383	16:16083164-16083164	ABCC1	3	1.02945	0.922481	1.14882	0.695477	0.539313	0.384806
cg19452802	6:46459961-46459961	-	6	1.02974	0.898232	1.18051	0.695779	0.341515	0.569847
cg21350153	2:95982371-95982371	KCNIP3	3	0.808583	0.360813	1.81204	0.696692	0.746079	0.729829
cg22635676	2:241975971-241975971	SNED1	4	0.921103	0.64267	1.32017	0.698305	0.916796	0.761854
cg08409562	6:31737885-31737885	C6orf27	3	0.909575	0.633152	1.30668	0.698356	0.322101	0.904312
cg20751345	6:30066428-30066428	-	4	0.873985	0.483038	1.58134	0.699716	0.626901	0.303442
cg00378510	19:2291020-2291020	LINGO3	6	1.04792	0.839246	1.30849	0.70068	0.769595	0.875732
cg26146569	15:31637592-31637592	KLF13	3	0.940871	0.743327	1.19091	0.701331	0.0293154	0.88969
cg10959726	17:6917614-6917614	C17orf49;RNASEK	3	1.02457	0.932692	1.12551	0.70157	0.754483	0.599138
cg13642872	15:78527113-78527113	ACSBG1	3	1.1424	0.6812	1.91584	0.702456	0.72479	0.651789
cg09166091	2:216484055-216484055	-	6	1.05729	0.809434	1.38103	0.703672	0.146072	0.553353
cg13257421	2:9987440-9987440	TAF1B	4	0.982293	0.906933	1.06392	0.703733	0.100002	0.896528
cg20435267	5:178288359-178288359	ZNF354B	4	1.10086	0.716229	1.69206	0.704046	0.911105	0.623328
cg24838825	10:111693923-111693923	-	3	1.04714	0.874396	1.25401	0.704445	0.880801	0.649595
cg21647257	19:36523945-36523945	CLIP3	3	0.956013	0.801031	1.14098	0.705605	0.486344	0.892336
cg21913886	1:15485346-15485346	TMEM51	4	1.06394	0.804915	1.40633	0.70574	0.0576249	0.651771
cg19757176	1:154128041-154128041	TPM3;NUP210L	5	0.978607	0.883338	1.08415	0.706808	0.391592	0.868471
cg25658983	13:46426026-46426026	SIAH3	5	1.10638	0.684435	1.78844	0.707633	0.212625	0.878485
cg12279125	8:2129970-2129970	-	6	0.953459	0.755589	1.20315	0.708508	0.442378	0.771825
cg22539182	10:850393-850393	-	6	1.0591	0.798948	1.40396	0.710104	0.281548	0.400826
cg18451588	7:29606289-29606289	PRR15	3	1.13614	0.681314	1.8946	0.710348	0.534045	0.752274
cg11935041	5:150977390-150977390	-	3	0.920325	0.659804	1.28371	0.710454	0.598744	0.580451
cg04070976	17:73577422-73577422	-	5	1.01861	0.932126	1.11311	0.71113	0.681523	0.740498
cg23606396	6:29717917-29717917	LOC285830	4	0.890854	0.523637	1.51559	0.711389	0.476893	0.977803
cg08384239	2:160041968-160041968	TANC1	5	1.02748	0.90118	1.17147	0.712574	0.232027	0.718424
cg05575921	5:373378-373378	AHRR	4	0.881723	0.492733	1.5778	0.712828	0.0216253	0.73954
cg25741533	19:5829199-5829199	-	3	1.06335	0.828952	1.36402	0.713321	0.38569	0.485131
cg18810691	7:151130479-151130479	CRYGN	5	0.978693	0.881496	1.08661	0.713561	0.423366	0.931111
cg15029032	15:86294644-86294644	-	9	0.982297	0.896329	1.07651	0.713623	0.959172	0.989575
cg22870429	3:114027859-114027859	TIGIT	3	1.05962	0.836852	1.34168	0.714633	0.397475	0.58042
cg00026474	8:134585500-134585500	ST3GAL1	6	1.01796	0.93092	1.11313	0.716236	0.0598582	0.663981
cg14602222	12:1025663-1025663	RAD52	4	1.03334	0.885583	1.20575	0.717426	0.0534161	0.886696
cg04263702	7:5528266-5528266	FBXL18	7	0.984789	0.910487	1.06516	0.717492	0.656514	0.905347
cg23615741	10:101297642-101297642	-	5	1.1115	0.658323	1.87664	0.718864	1.0529e-05	0.992983
cg12423733	6:29454623-29454623	MAS1L	3	1.22503	0.526552	2.85003	0.719706	0.33736	0.874979
cg01951879	16:54315840-54315840	-	3	0.916618	0.637953	1.31701	0.719855	0.502298	0.866857
cg06121808	2:113404678-113404678	SLC20A1	11	0.989603	0.936287	1.04596	0.720025	0.945512	0.574279
cg24249791	7:142012611-142012611	-	4	1.01493	0.945887	1.08902	0.720072	0.865821	0.692193
cg18394567	17:2758375-2758375	RAP1GAP2	3	1.13939	0.661124	1.96363	0.720355	0.479711	0.670773
cg00687135	3:21792991-21792991	ZNF385D	4	0.907466	0.570349	1.44384	0.721676	0.0988132	0.675343
cg27409015	2:158114424-158114424	GALNT5	3	0.970321	0.854781	1.10148	0.722505	0.91784	0.996506
cg18422587	7:3134670-3134670	-	8	1.01518	0.937622	1.09915	0.722996	0.660691	0.589045
cg18151030	21:43222961-43222961	PRDM15	4	1.0564	0.810613	1.37672	0.724014	0.855405	0.976657
cg07654588	3:17782211-17782211	TBC1D5	3	1.06297	0.816853	1.38324	0.728436	0.327428	0.599673
cg14194983	1:11908298-11908298	NPPA	5	1.01347	0.946041	1.08571	0.728603	0.401919	0.965741
cg19235026	3:191047812-191047812	CCDC50;UTS2D	3	0.951922	0.769508	1.17758	0.728703	0.184039	0.356811
cg23048494	1:153517384-153517384	S100A4	3	1.04645	0.860116	1.27314	0.7288	0.720662	0.769033
cg22871253	6:159238744-159238744	EZR	3	0.971958	0.85926	1.09944	0.729565	0.367165	0.723999
cg23261640	11:70280489-70280489	CTTN	4	0.823997	0.316409	2.14587	0.730088	0.451235	0.658029
cg16145216	1:42385662-42385662	HIVEP3	3	0.964241	0.822633	1.13023	0.731146	0.204062	0.727335
cg13832201	17:19282521-19282521	MAPK7	3	1.0459	0.85719	1.27614	0.735029	0.673058	0.579203
cg13935577	12:107974897-107974897	BTBD11	5	1.02325	0.90539	1.15645	0.737219	0.150145	0.957634
cg04685387	10:34925640-34925640	PARD3	3	1.086	0.750295	1.5719	0.737578	0.343808	0.566138
cg11445634	15:61821004-61821004	-	3	0.950195	0.754865	1.19607	0.738724	0.151644	0.608825
cg10843276	4:726697-726697	PCGF3	6	1.02175	0.90779	1.15001	0.739428	0.348177	0.537913
cg19103219	10:101287059-101287059	-	3	0.890635	0.526409	1.50687	0.74056	5.71946e-05	0.523522
cg09560590	5:143191663-143191663	HMHB1	3	1.06634	0.795958	1.42857	0.741196	0.975284	0.894356
cg10676309	5:137685565-137685565	-	3	1.13808	0.629816	2.05652	0.74229	0.438858	0.632347
cg07257768	6:30684736-30684736	MDC1	3	0.800739	0.288329	2.22379	0.7434	0.0019807	0.866899
cg10420527	11:68138505-68138505	LRP5	3	1.05784	0.816534	1.37047	0.743799	0.134947	0.823693
cg06194738	6:32159607-32159607	GPSM3	12	0.982329	0.885203	1.09011	0.744063	0.189167	0.719347
cg23351584	11:86512100-86512100	PRSS23	3	1.06449	0.796242	1.4231	0.745855	0.14387	0.92577
cg01766850	6:170580966-170580966	-	8	0.988331	0.923468	1.05775	0.746232	0.617158	0.659425
cg27006914	7:5717968-5717968	RNF216	4	1.05346	0.79961	1.3879	0.746741	0.544751	0.727359
cg23598378	6:42072986-42072986	C6orf132	3	0.972011	0.8514	1.10971	0.746877	0.427154	0.668954
cg02654940	6:34206400-34206400	HMGA1	5	1.04326	0.824308	1.32038	0.747834	0.152354	0.749755
cg24287110	10:3824687-3824687	KLF6	3	1.06871	0.782109	1.46033	0.748397	0.14116	0.851016
cg21138542	6:170581502-170581502	-	3	0.984834	0.916111	1.05871	0.750073	0.497093	0.847299
cg21392700	13:36049335-36049335	MAB21L1;MIR548F5;NBEA	3	0.913582	0.592918	1.40767	0.75242	0.994741	0.902066
cg23363754	7:29606082-29606082	PRR15	5	1.04824	0.801298	1.37128	0.753726	0.92844	0.661461
cg20066188	22:37678791-37678791	CYTH4	7	0.987807	0.918655	1.06217	0.753851	0.869418	0.238576
cg26055950	1:3600852-3600852	TP73	5	1.03981	0.831472	1.30036	0.754748	0.85753	0.566629
cg05433557	7:158325024-158325024	PTPRN2	3	1.09215	0.711016	1.67759	0.756374	0.34604	0.832987
cg22635096	21:46550644-46550644	ADARB1	3	1.09517	0.701251	1.71035	0.757938	0.104366	0.885838
cg06435765	18:596713-596713	CLUL1	3	0.974835	0.859671	1.10543	0.759212	0.751109	0.600273
cg09084391	5:346247-346247	AHRR	5	0.988567	0.924102	1.05753	0.760216	0.54243	0.97487
cg18758622	17:79010831-79010831	BAIAP2	3	1.06316	0.784855	1.44015	0.760225	0.369971	0.653553
cg01565703	14:103245090-103245090	TRAF3	3	0.971403	0.841074	1.12193	0.76065	0.502372	0.470413
cg22789605	12:51419164-51419164	SLC11A2	3	0.943328	0.705446	1.26143	0.76133	0.0821897	0.899482
cg10585661	3:184056618-184056618	FAM131A	7	0.974494	0.832141	1.1412	0.761419	0.000566817	0.728636
cg19321684	6:32159933-32159933	GPSM3	11	1.02254	0.888665	1.17659	0.762621	0.0961198	0.279
cg15182635	10:77165167-77165167	C10orf41	3	1.18427	0.502429	2.79145	0.765143	0.166248	0.868451
cg20726664	15:86168936-86168936	AKAP13	4	0.956679	0.741751	1.23388	0.765507	0.0065147	0.53001
cg15578140	7:147718109-147718109	MIR548F3;CNTNAP2	4	0.941653	0.666341	1.33072	0.765778	0.962397	0.7264
cg03274391	3:22413232-22413232	-	4	0.964082	0.775612	1.19835	0.773027	0.894036	0.974306
cg04811945	4:15779709-15779709	CD38	3	0.921098	0.597483	1.41999	0.773181	0.510999	0.528711
cg13158272	14:74257174-74257174	-	5	0.987648	0.913649	1.06764	0.774914	0.208788	0.508137
cg27560367	13:114144049-114144049	DCUN1D2;TMCO3	3	0.937479	0.664323	1.32295	0.775856	0.674524	0.904301
cg11212234	5:74353351-74353351	-	5	0.991032	0.936359	1.0489	0.776052	0.611885	0.57295
cg00442389	6:32160074-32160074	GPSM3	10	0.981088	0.863463	1.11474	0.77696	0.159456	0.604525
cg08170227	14:69422517-69422517	ACTN1	3	2.09864	0.0390428	112.807	0.777393	0.789424	0.746931
cg17207590	15:63570580-63570580	APH1B	5	1.02532	0.874898	1.2016	0.77761	0.59143	0.643813
cg20722088	12:89742886-89742886	DUSP6	3	1.14687	0.546742	2.40572	0.778572	0.847572	0.803395
cg14316231	8:41895100-41895100	MYST3	3	0.85295	0.360134	2.02015	0.779134	0.743841	0.731696
cg23940612	2:218898788-218898788	-	5	1.03684	0.822725	1.30668	0.779227	0.0324578	0.978806
cg24683623	4:123747447-123747447	FGF2	3	1.10105	0.653074	1.8563	0.779329	0.0183271	0.555138
cg17372101	7:147500722-147500722	CNTNAP2	3	1.01436	0.938387	1.09649	0.780553	0.709811	0.862951
cg21733098	12:127931219-127931219	-	6	1.01549	0.917311	1.12417	0.781798	0.0667968	0.643317
cg19935065	10:98062687-98062687	DNTT	4	0.981548	0.873926	1.10242	0.783039	0.235678	0.962731
cg10493186	1:3134756-3134756	PRDM16	4	0.884949	0.409141	1.91409	0.785533	0.825991	0.683838
cg03485667	16:75143200-75143200	ZNRF1	3	1.15207	0.521236	2.54638	0.785759	0.731704	0.835759
cg05316864	4:140527631-140527631	-	4	1.01005	0.947684	1.07653	0.787445	0.941579	0.158889
cg06193043	1:11908199-11908199	NPPA	5	1.00978	0.945783	1.07811	0.789715	0.555868	0.863031
cg04011829	20:61275033-61275033	SLCO4A1	3	0.888029	0.450073	1.75215	0.789938	0.645517	0.71372
cg01324550	17:46676099-46676099	LOC404266;HOXB6	8	0.928994	0.55289	1.56094	0.790211	0.274933	0.984993
cg26964651	5:77949077-77949077	-	3	0.603342	0.0323608	11.2489	0.792204	0.627486	0.827056
cg10691866	7:65817282-65817282	TPST1	4	0.975681	0.830865	1.14574	0.792264	0.910951	0.808673
cg22041417	19:16178195-16178195	TPM4	4	1.01249	0.93368	1.09795	0.792375	0.285358	0.47172
cg00028013	15:74218697-74218697	LOXL1	4	0.941393	0.634603	1.3965	0.792376	0.344648	0.819425
cg15955046	2:3643682-3643682	COLEC11	7	0.991141	0.930534	1.05569	0.79329	0.346631	0.817144
cg27182159	6:33241226-33241226	RPS18	4	1.04502	0.782752	1.39517	0.793356	0.13342	0.707657
cg23098529	19:10216651-10216651	PPAN;PPAN-P2RY11	4	1.07755	0.65874	1.76262	0.794164	0.074537	0.959108
cg23762517	1:42384310-42384310	HIVEP3	9	1.00779	0.952285	1.06653	0.796092	0.436954	0.318596
cg16288101	14:88621538-88621538	-	5	1.04024	0.789788	1.3701	0.797181	0.353919	0.964766
cg10843343	12:53298027-53298027	KRT8	6	1.01669	0.902828	1.14491	0.798262	0.384345	0.601967
cg26992634	5:171709304-171709304	UBTD2	4	1.09643	0.588795	2.04173	0.798976	0.0636903	0.763032
cg05029558	8:71581784-71581784	XKR9;LACTB2	3	0.970762	0.812424	1.15996	0.799012	0.666239	0.998182
cg06106428	11:110584327-110584327	ARHGAP20	3	0.938197	0.637972	1.37971	0.800407	0.949707	0.883863
cg04180046	7:45002736-45002736	MYO1G	4	0.969972	0.787898	1.19412	0.800825	0.20004	0.404139
cg17024919	3:21792248-21792248	ZNF385D	5	1.03588	0.806008	1.33132	0.800899	0.92703	0.661307
cg04011474	2:28904455-28904455	-	3	1.09683	0.622521	1.93253	0.802934	0.127883	0.870448
cg16672562	19:46801672-46801672	HIF3A	7	1.02391	0.857761	1.22224	0.804102	0.104748	0.768801
cg25947283	19:8274853-8274853	LASS4	3	0.946746	0.675235	1.32743	0.80436	0.0760457	0.762202
cg10130088	11:122138618-122138618	-	4	1.0141	0.919648	1.11825	0.805344	0.311966	0.259599
cg21201401	20:62367884-62367884	LIME1	3	0.957312	0.730068	1.25529	0.805418	0.0956067	0.58042
cg11277230	4:87813935-87813935	C4orf36	6	1.01966	0.881404	1.17959	0.806376	0.491528	0.802293
cg27241845	2:233250370-233250370	-	4	1.01518	0.913102	1.12867	0.80667	0.640487	0.932351
cg18740175	20:50110833-50110833	NFATC2	3	1.14767	0.484706	2.71743	0.806772	0.0371798	0.831398
cg15950273	14:103367306-103367306	TRAF3	4	0.988869	0.913908	1.06998	0.806906	0.600021	0.197014
cg21570209	19:46367987-46367987	FOXA3;SYMPK	3	0.960309	0.744677	1.23838	0.807381	0.108961	0.949945
cg21067023	18:501513-501513	COLEC12	6	0.964832	0.735869	1.26504	0.808402	0.727109	0.954337
cg05460226	17:8804279-8804279	PIK3R5	3	0.914353	0.519206	1.61023	0.808565	0.635194	0.597613
cg01971407	11:313624-313624	IFITM1	3	0.9408	0.639635	1.38377	0.808629	0.779646	0.697649
cg08881175	10:130832393-130832393	-	4	0.972451	0.796947	1.18661	0.809057	0.0614975	0.708171
cg08472795	2:129067253-129067253	HS6ST1	5	1.00998	0.937986	1.08751	0.809387	0.762692	0.677792
cg14239983	11:121337384-121337384	SORL1	3	0.976302	0.837999	1.13743	0.809947	0.0778985	0.886524
cg17576979	6:156829046-156829046	-	3	0.868713	0.354172	2.13078	0.81011	0.372017	0.84923
cg04221461	1:243877024-243877024	AKT3	3	1.04566	0.785535	1.39192	0.810997	0.0540743	0.740174
cg10858945	10:116528318-116528318	-	3	1.06815	0.698349	1.63379	0.81207	0.0138096	0.7365
cg15971656	11:368366-368366	B4GALNT4	3	0.86497	0.338156	2.21251	0.812861	0.242588	0.93343
cg18956562	7:144149304-144149304	TPK1	4	0.938609	0.590206	1.49268	0.814031	0.931609	0.962762
cg15339249	4:36282498-36282498	DTHD1	4	1.01677	0.900004	1.14869	0.814325	0.251225	0.584012
cg20303561	14:91881497-91881497	CCDC88C	4	1.0296	0.831001	1.27567	0.8146	0.415014	0.840549
cg10750959	6:36107350-36107350	MAPK13	3	0.977991	0.845476	1.13128	0.8147	0.964581	0.848912
cg01681525	17:79374741-79374741	BAHCC1	3	0.878732	0.375033	2.05894	0.815867	0.00154232	0.895042
cg20438687	17:4761644-4761644	MINK1	4	1.09731	0.550668	2.18661	0.816501	0.105727	0.929815
cg24039042	6:170580947-170580947	-	7	0.992182	0.930736	1.05768	0.819403	0.600851	0.341863
cg18369034	14:52733216-52733216	PTGDR	6	0.990503	0.916841	1.07008	0.820667	0.713138	0.723157
cg02935272	18:3067385-3067385	MYOM1	4	0.981663	0.852318	1.13064	0.821373	0.565962	0.783184
cg23480021	3:22412746-22412746	-	5	0.970612	0.764455	1.23236	0.822356	0.563648	0.928523
cg26077378	3:21792857-21792857	ZNF385D	3	1.13147	0.482188	2.65501	0.82394	0.0442539	0.881244
cg23395310	9:139623427-139623427	SNHG7	3	0.989757	0.92151	1.06306	0.824761	0.882907	0.827517
cg20697394	12:132918305-132918305	-	3	1.10276	0.558377	2.17789	0.825183	0.865234	0.747747
cg20348746	2:188128809-188128809	-	10	0.991027	0.917102	1.07091	0.825448	0.340626	0.836398
cg16988810	6:31762650-31762650	VARS	3	0.93081	0.564434	1.535	0.825647	0.382375	0.998648
cg05969150	16:72882495-72882495	ZFHX3	5	0.934531	0.537441	1.62501	0.825874	0.0530607	0.608858
cg07602659	17:80844196-80844196	TBCD	8	0.984058	0.857851	1.12883	0.826116	0.0597092	0.420925
cg21929761	1:32250675-32250675	-	3	0.980428	0.853618	1.12608	0.826367	0.835554	0.47503
cg15626881	7:33923464-33923464	-	3	1.02464	0.862322	1.2175	0.828209	0.159975	0.806928
cg10403394	15:63349192-63349192	TPM1	10	1.00738	0.944307	1.07466	0.829244	0.869005	0.280011
cg01453052	17:73892097-73892097	TRIM65	3	0.965956	0.754191	1.23718	0.82955	0.8944	0.914734
cg09735822	12:133015059-133015059	-	6	0.972095	0.763456	1.23775	0.829664	0.101172	0.795274
cg16694480	1:19732786-19732786	CAPZB	4	0.968186	0.745861	1.25678	0.830722	0.71359	0.947664
cg14459011	4:103998497-103998497	NHEDC2	5	1.01611	0.888243	1.16239	0.8308	0.607114	0.971853
cg07057831	12:131323042-131323042	STX2	4	0.985996	0.879586	1.10528	0.831306	0.0876312	0.678622
cg00574379	7:38344455-38344455	-	10	1.0105	0.920237	1.10962	0.832289	0.131737	0.499878
cg26219092	8:134388022-134388022	-	3	0.501808	0.00319094	78.9143	0.833776	0.000132193	0.857488
cg07626482	19:47289503-47289503	SLC1A5	4	1.05383	0.684058	1.6235	0.834164	0.0193824	0.897985
cg05953373	16:89023633-89023633	CBFA2T3	3	0.938521	0.586259	1.50245	0.835506	0.0173344	0.820741
cg06271237	6:144263369-144263369	PLAGL1	3	1.07443	0.630482	1.83099	0.835697	0.107603	0.806287
cg24608218	5:17219239-17219239	BASP1	5	1.03228	0.783658	1.35979	0.835722	0.444417	0.612965
cg06762457	6:149806635-149806635	ZC3H12D	6	1.01547	0.885607	1.16437	0.836736	0.693047	0.875354
cg08972170	7:30185776-30185776	C7orf41	3	0.958481	0.697427	1.31725	0.837227	0.936113	0.679303
cg11019430	10:29096857-29096857	-	4	0.871794	0.271077	2.80372	0.839333	0.267255	0.894853
cg04276005	1:180895868-180895868	KIAA1614	3	1.02801	0.832541	1.26936	0.84003	0.90592	0.480032
cg04757411	13:76259545-76259545	LMO7	3	0.923658	0.497495	1.71488	0.843112	0.251007	0.989305
cg07924081	19:45898892-45898892	PPP1R13L	3	0.973484	0.789495	1.20035	0.843181	0.760746	0.980087
cg01479232	20:748992-748992	C20orf54	4	0.970832	0.747534	1.26083	0.844936	0.821884	0.551662
cg11435441	6:25027994-25027994	-	3	1.02377	0.850127	1.23289	0.845387	0.330814	0.788264
cg21756476	15:61182765-61182765	RORA	3	0.926918	0.502054	1.71132	0.848491	0.667911	0.786952
cg11601297	19:41224147-41224147	ITPKC;ADCK4	4	1.01539	0.883686	1.16672	0.849404	0.135089	0.783278
cg24518098	1:2146288-2146288	-	3	1.04744	0.717325	1.52947	0.850074	0.0243367	0.682098
cg17272563	6:32116548-32116548	PRRT1	5	0.914361	0.389584	2.14602	0.850205	0.00766341	0.99582
cg27537125	1:25349681-25349681	-	3	1.03395	0.786811	1.35871	0.850316	0.73494	0.699071
cg27579313	17:7381622-7381622	ZBTB4	3	0.749614	0.0699495	8.03323	0.851155	0.854396	0.882139
cg03222009	2:129077232-129077232	HS6ST1	7	0.98754	0.8718	1.11865	0.851482	0.267332	0.679948
cg00668559	6:44230977-44230977	NFKBIE	5	0.993614	0.934043	1.05699	0.852065	0.858495	0.783543
cg10395806	11:70280601-70280601	CTTN	3	0.94072	0.562185	1.57413	0.854475	0.174684	0.762502
cg02068690	2:25600451-25600451	DTNB	5	0.904576	0.335899	2.43602	0.855402	0.0579414	0.839782
cg04018738	6:31760616-31760616	VARS	4	1.05457	0.635629	1.74962	0.85607	0.0867492	0.6608
cg25839482	15:75931953-75931953	IMP3	4	1.00741	0.938586	1.08128	0.856895	0.559223	0.156559
cg27252776	3:124564252-124564252	ITGB5	3	1.01254	0.909316	1.12748	0.857789	0.119613	0.938081
cg26105278	1:3624054-3624054	TP73	5	1.04249	0.685246	1.58598	0.858292	0.715975	0.805643
cg12406027	19:39616818-39616818	PAK4	3	0.93091	0.495715	1.74817	0.860515	0.0172886	0.910734
cg14428590	15:40076065-40076065	FSIP1	4	1.02039	0.836448	1.24478	0.860635	0.0250372	0.872771
cg14544289	14:78051204-78051204	SPTLC2	8	1.01127	0.896651	1.14053	0.861181	0.905104	0.820308
cg04545963	14:35872393-35872393	NFKBIA	4	1.03147	0.757921	1.40375	0.861978	0.192403	0.807133
cg08176694	12:123519157-123519157	PITPNM2	5	1.01066	0.905545	1.12797	0.861998	0.0855395	0.507303
cg24931658	8:21914524-21914524	EPB49	3	0.96723	0.716123	1.30639	0.863805	0.986399	0.989609
cg05329352	10:112838983-112838983	ADRA2A	3	1.06869	0.585443	1.95081	0.864358	0.674988	0.875505
cg05122453	9:130532879-130532879	SH2D3C	5	1.01812	0.84168	1.23155	0.865074	0.8911	0.681386
cg15393221	19:40919485-40919485	PRX	3	1.03182	0.774677	1.37432	0.865663	0.00832187	0.862849
cg05059607	17:65488100-65488100	PITPNC1	3	1.0382	0.73452	1.46742	0.866805	0.918982	0.971793
cg03519967	1:26010346-26010346	MAN1C1	3	1.0438	0.701871	1.55229	0.867194	0.330736	0.957347
cg13452162	13:96204518-96204518	CLDN10	4	0.974022	0.740983	1.28035	0.86777	0.139854	0.902053
cg26703534	5:377358-377358	AHRR	3	0.950026	0.588835	1.53277	0.868187	0.276208	0.764349
cg26640901	10:104536035-104536035	C10orf26	3	1.01527	0.881302	1.16961	0.868268	0.54119	0.745362
cg14018141	17:72480644-72480644	CD300A	3	1.01678	0.868053	1.19099	0.870529	0.356648	0.58416
cg12619504	5:179232533-179232533	SQSTM1;MGAT4B	4	0.989407	0.883607	1.10787	0.870586	0.179077	0.79923
cg14391923	8:140583084-140583084	-	6	0.993587	0.923504	1.06899	0.871507	0.972597	0.340943
cg08551027	12:21589206-21589206	PYROXD1	4	0.993356	0.924863	1.06692	0.871757	0.632747	0.32673
cg06934523	14:70077930-70077930	KIAA0247	3	0.811206	0.108167	6.08373	0.872171	0.659221	0.913129
cg01502872	6:33173119-33173119	HSD17B8	5	1.02888	0.747946	1.41533	0.87224	0.00452628	0.754084
cg17533477	7:97501010-97501010	ASNS	3	0.977529	0.784041	1.21877	0.873132	0.0818879	0.826458
cg06478823	16:20774873-20774873	ACSM3	3	0.991359	0.910196	1.07976	0.874867	0.172157	0.780352
cg18331348	14:35810887-35810887	-	4	0.9657	0.656444	1.42065	0.875661	0.864045	0.935169
cg14362925	6:33165707-33165707	RXRB	3	1.02511	0.801189	1.3116	0.876052	0.40969	0.796856
cg02503850	10:72432552-72432552	ADAMTS14	6	0.991861	0.900451	1.09255	0.876458	0.122295	0.655546
cg13525276	14:81426012-81426012	TSHR	3	0.977322	0.777357	1.22872	0.876534	0.212929	0.434832
cg04816394	5:80529067-80529067	RNU5E;RNU5D;CKMT2	4	0.976563	0.7476	1.27565	0.877894	0.01179	0.830508
cg07207043	6:7051497-7051497	-	6	1.00765	0.919624	1.10409	0.878186	0.327944	0.446514
cg08640824	1:2162506-2162506	SKI	4	0.948058	0.516513	1.74016	0.879169	0.00280547	0.798805
cg07112604	14:91836354-91836354	CCDC88C	3	1.01586	0.863224	1.19549	0.880799	0.661333	0.991713
cg22184136	6:30038720-30038720	RNF39	5	0.988004	0.854559	1.14229	0.880863	0.0564719	0.530046
cg26751513	16:1542910-1542910	TELO2	3	1.06099	0.573587	1.96255	0.881293	0.510854	0.81383
cg19940644	1:12112386-12112386	-	3	0.949078	0.548954	1.64085	0.882244	0.269374	0.810783
cg23813257	16:3115286-3115286	IL32	5	1.02776	0.727214	1.45251	0.886569	0.0727518	0.688158
cg11073255	6:31762455-31762455	VARS	4	0.943043	0.461406	1.92743	0.887028	0.525738	0.969717
cg16029875	1:204320179-204320179	PLEKHA6	5	0.925201	0.341654	2.50545	0.88814	0.00323088	0.82946
cg14330293	17:1374051-1374051	MYO1C	3	0.952474	0.55631	1.63076	0.888178	0.0368536	0.794276
cg03554335	17:62075151-62075151	C17orf72	3	1.03393	0.713665	1.49791	0.888836	0.381438	0.649942
cg05156137	21:35898975-35898975	RCAN1	3	1.02598	0.770202	1.36669	0.889529	0.662461	0.984877
cg07967717	1:24229682-24229682	CNR2	5	1.01011	0.884245	1.1539	0.891581	0.705961	0.630745
cg12741639	22:37678728-37678728	CYTH4	5	0.994699	0.925958	1.06854	0.893565	0.718066	0.680134
cg13718185	8:22877275-22877275	RHOBTB2	3	0.934331	0.424017	2.05882	0.893721	0.225102	0.845934
cg24576425	2:158114404-158114404	GALNT5	3	0.981907	0.791656	1.21788	0.895174	0.0512453	0.800561
cg15787744	6:44234175-44234175	NFKBIE	5	0.994681	0.923846	1.07095	0.896451	0.925359	0.647875
cg22407942	7:22894828-22894828	SNORD93	11	1.00502	0.933488	1.08204	0.897151	0.544419	0.33663
cg02611085	7:128550410-128550410	KCP	3	1.02049	0.798193	1.3047	0.897874	0.590124	0.993353
cg16336872	5:435267-435267	AHRR	4	0.987826	0.836473	1.16656	0.898454	0.332271	0.525544
cg02366772	7:105662809-105662809	FLJ23834	3	0.94065	0.445542	1.98594	0.8987	0.228245	0.653976
cg16340422	17:17110120-17110120	PLD6	3	0.988874	0.858999	1.13838	0.901636	0.909997	0.727975
cg03348792	12:53075482-53075482	KRT1	4	0.957727	0.522604	1.75514	0.901656	0.515345	0.964487
cg06663317	16:56641101-56641101	MT2A	4	0.979552	0.732646	1.30967	0.901885	0.427703	0.787389
cg19089328	11:71210210-71210210	NADSYN1	3	1.017	0.82112	1.25961	0.902452	0.0390406	0.632092
cg01142302	3:9988590-9988590	PRRT3	3	0.903066	0.243164	3.35382	0.903776	0.0262372	0.946914
cg01765174	9:100880960-100880960	TRIM14	3	0.96771	0.628821	1.48924	0.905691	0.00245307	0.900927
cg20375836	13:99135543-99135543	STK24	3	1.00859	0.900854	1.12922	0.906161	0.827945	0.970946
cg12803068	7:45002919-45002919	MYO1G	4	1.01514	0.81152	1.26984	0.907387	0.0344698	0.40628
cg24504361	12:53297987-53297987	KRT8	4	1.05277	0.48513	2.28457	0.908403	0.370723	0.972596
cg00063111	3:39448952-39448952	SNORA6;RPSA	5	1.01674	0.782458	1.32116	0.909003	0.0109035	0.898105
cg15693483	7:1102177-1102177	C7orf50	5	1.00459	0.933808	1.08074	0.909942	0.291849	0.726931
cg17192599	7:151504864-151504864	PRKAG2	3	0.985182	0.799834	1.21348	0.911205	0.0806093	0.940718
cg16406078	20:825634-825634	FAM110A	3	0.990207	0.860371	1.13964	0.913171	0.835747	0.659864
cg17471939	1:3600879-3600879	TP73	4	0.988403	0.81521	1.19839	0.916375	0.954023	0.99703
cg25212025	10:34602937-34602937	PARD3	5	0.987487	0.791172	1.23251	0.918369	0.266051	0.688251
cg16983588	11:129793108-129793108	PRDM10	4	0.986788	0.786693	1.23778	0.918927	0.220137	0.909587
cg16382047	2:231790037-231790037	GPR55	4	1.01937	0.734	1.41568	0.919319	0.240953	0.930113
cg26467528	6:31632248-31632248	BAT4;CSNK2B	6	1.00886	0.858876	1.18503	0.919649	0.164001	0.675715
cg23716141	17:75360477-75360477	40057	7	0.995934	0.922943	1.0747	0.920512	0.633422	0.476525
cg21380183	20:50312632-50312632	ATP9A	3	0.964877	0.545632	1.70625	0.922128	0.281108	0.898438
cg05396397	1:11908164-11908164	NPPA	4	0.995279	0.91461	1.08306	0.922637	0.504653	0.954473
cg06126421	6:30720080-30720080	-	5	0.979513	0.666522	1.43948	0.922719	0.22304	0.682574
cg23110422	21:40182073-40182073	ETS2	5	0.992936	0.867086	1.13705	0.924815	0.00838079	0.565534
cg25809905	17:42467728-42467728	ITGA2B	8	0.993541	0.872413	1.13149	0.925364	0.722687	0.78938
cg15550234	10:125672992-125672992	-	3	1.01061	0.846677	1.20629	0.925906	0.499058	0.921297
cg03710029	17:79265601-79265601	SLC38A10	7	1.00743	0.868167	1.16904	0.926081	0.0564725	0.91891
cg14030904	6:149806732-149806732	ZC3H12D	5	1.00678	0.882727	1.14827	0.926134	0.539146	0.952816
cg15948030	6:31760825-31760825	VARS	3	0.966861	0.544421	1.71709	0.927103	0.812673	0.729031
cg27468704	22:26875823-26875823	HPS4	3	0.983412	0.731137	1.32273	0.929872	0.275099	0.977533
cg17586094	2:235244520-235244520	-	3	1.0053	0.910776	1.10963	0.93348	0.567021	0.691822
cg06522681	19:15121596-15121596	CCDC105	5	1.0072	0.86159	1.17742	0.933918	0.307459	0.800758
cg10580293	7:29605897-29605897	PRR15	3	1.04731	0.430203	2.54965	0.935391	0.856426	0.960303
cg09726654	2:158114268-158114268	GALNT5	3	1.00901	0.845853	1.20363	0.936781	0.987841	0.771959
cg01015663	1:23729692-23729692	TCEA3	3	1.01852	0.707857	1.46552	0.937285	0.210567	0.832646
cg27193080	3:129160612-129160612	IFT122	3	0.996469	0.927619	1.07043	0.938546	0.92213	0.655062
cg15601164	10:130832336-130832336	-	3	1.00954	0.832485	1.22425	0.938768	0.141911	0.483356
cg04211179	1:16301562-16301562	ZBTB17	3	0.942483	0.271533	3.27133	0.940775	0.885132	0.939087
cg26728709	4:114823338-114823338	ARSJ	4	0.994754	0.877413	1.12779	0.942024	0.0761687	0.469885
cg25962015	7:26579291-26579291	KIAA0087	6	0.991664	0.80118	1.22744	0.94238	0.287137	0.88205
cg01498900	14:74035742-74035742	ACOT2	6	0.996507	0.910481	1.09066	0.943092	0.351728	0.16106
cg17298925	5:6828054-6828054	-	11	1.0035	0.913505	1.10235	0.943554	0.571231	0.961447
cg07019857	5:106822849-106822849	EFNA5	7	0.995351	0.87636	1.1305	0.945598	0.189604	0.856662
cg10700718	8:1992719-1992719	MYOM2	6	1.00618	0.850304	1.19063	0.946241	0.326881	0.996168
cg14947900	17:5370938-5370938	DHX33	7	0.996884	0.913019	1.08845	0.947205	0.675764	0.670669
cg11777498	6:89673741-89673741	RNGTT	3	1.0063	0.866824	1.16822	0.9476	0.422907	0.57776
cg24741609	1:54122060-54122060	GLIS1	5	0.995417	0.876901	1.12995	0.947845	0.194335	0.999294
cg07683388	2:198029332-198029332	ANKRD44	8	1.01565	0.64294	1.60441	0.949096	0.0149948	0.993634
cg12583553	6:33242487-33242487	RPS18	5	1.00402	0.89573	1.12539	0.949464	0.0150393	0.206263
cg20244340	20:19193989-19193989	SLC24A3	5	1.00525	0.858078	1.17765	0.952422	0.926092	0.504709
cg10453071	16:57513414-57513414	DOK4	5	0.995473	0.867686	1.14208	0.95246	0.0211736	0.634331
cg00000714	19:54695678-54695678	TSEN34	3	1.00865	0.804003	1.2654	0.952674	0.307069	0.789131
cg21159068	1:231295910-231295910	-	3	0.997156	0.92413	1.07595	0.953358	0.302309	0.906073
cg10850792	15:89531046-89531046	-	3	1.00628	0.848798	1.19298	0.954169	0.969521	0.719131
cg08266095	5:123149716-123149716	-	6	1.00457	0.867705	1.16303	0.954254	0.188995	0.952026
cg15251319	3:194836302-194836302	C3orf21	3	0.925783	0.106257	8.06608	0.955623	0.00563794	0.876573
cg16969872	13:79968324-79968324	RBM26	3	0.987234	0.688095	1.41642	0.955662	0.993841	0.945893
cg19022697	1:55247140-55247140	TTC22	4	1.01615	0.599901	1.72123	0.957896	0.0712769	0.779017
cg11323506	5:80529135-80529135	RNU5E;RNU5D;CKMT2	3	0.9962	0.888951	1.11639	0.958349	0.156624	0.828505
cg08787968	11:32451777-32451777	WT1	3	1.0085	0.771203	1.3188	0.960699	0.0502245	0.928467
cg11530213	8:42037966-42037966	PLAT	5	0.997911	0.923994	1.07774	0.960869	0.361375	0.912541
cg14906103	4:41936852-41936852	TMEM33	3	0.994744	0.837774	1.18113	0.961757	0.0950615	0.920596
cg16622061	16:86888736-86888736	-	3	1.0119	0.680185	1.50538	0.962884	0.311239	0.795964
cg23793686	15:68133972-68133972	-	4	0.996141	0.859217	1.15488	0.963781	0.00413654	0.525401
cg19014730	6:35635985-35635985	FKBP5	3	1.01732	0.514225	2.01263	0.968618	0.160837	0.899616
cg07277038	3:196373543-196373543	LRRC33	6	0.998722	0.940654	1.06038	0.968639	0.56535	0.85065
cg12864721	10:77164987-77164987	C10orf41	3	0.983238	0.488049	1.98086	0.969909	0.242222	0.798229
cg14174221	21:43835592-43835592	UBASH3A	6	1.00197	0.908587	1.10496	0.970387	0.910247	0.608455
cg18625627	14:81426015-81426015	TSHR	3	0.995375	0.818735	1.21012	0.970411	0.472946	0.703742
cg23884241	7:27169957-27169957	HOXA4	6	1.00141	0.93358	1.07417	0.970442	0.897182	0.688059
cg02787737	11:133928346-133928346	-	4	1.00299	0.862935	1.16578	0.972488	0.117762	0.827168
cg05051464	1:19811322-19811322	CAPZB	3	1.01244	0.558828	1.83428	0.974046	0.0656173	0.857503
cg00806481	1:2996650-2996650	PRDM16	4	0.998637	0.925092	1.07803	0.975293	0.265995	0.939029
cg19925780	1:101509557-101509557	-	4	1.00494	0.761086	1.32692	0.97545	0.0628759	0.764319
cg26764244	1:68299511-68299511	GNG12	4	1.00526	0.714237	1.41486	0.978731	0.0603751	0.942712
cg03609435	17:34965792-34965792	-	3	0.998094	0.884092	1.1268	0.980376	0.305065	0.777975
cg09206294	15:42072687-42072687	MAPKBP1	5	1.00139	0.901112	1.11282	0.981083	0.33076	0.395306
cg01899620	13:113689422-113689422	MCF2L	5	0.99681	0.772778	1.28579	0.981919	0.0223111	0.810057
cg24426691	13:96204669-96204669	CLDN10	6	0.998337	0.864199	1.15329	0.983044	0.483351	0.56468
cg24049050	1:94702435-94702435	ARHGAP29	3	0.994763	0.66636	1.48501	0.983653	0.845047	0.788936
cg22132788	7:45002486-45002486	MYO1G	3	0.995812	0.717555	1.38197	0.984025	0.0266771	0.784147
cg14034325	10:43891459-43891459	HNRNPF	3	1.00569	0.639514	1.58153	0.984365	0.0701843	0.878071
cg14837598	8:21916635-21916635	EPB49	4	1.00311	0.757268	1.32877	0.984684	0.235681	0.849182
cg06868100	7:29606349-29606349	PRR15	5	0.997635	0.796222	1.25	0.984872	0.155852	0.948347
cg12462247	2:145385132-145385132	-	3	1.00586	0.614149	1.64741	0.985221	0.0831445	0.839017
cg10255761	3:49210029-49210029	KLHDC8B	3	0.998726	0.896506	1.1126	0.985276	0.477248	0.706287
cg06418475	19:17008851-17008851	CPAMD8	4	0.999057	0.912383	1.09396	0.985588	0.473608	0.555903
cg01465596	1:42381916-42381916	HIVEP3	5	0.998054	0.818622	1.21682	0.98584	0.151446	0.789952
cg15871086	18:56526595-56526595	-	3	1.00546	0.497746	2.03106	0.990336	0.0159535	0.847589
cg05487507	17:46671861-46671861	LOC404266;HOXB5	4	0.998832	0.829786	1.20232	0.991263	0.203191	0.910051
cg06951627	6:26196580-26196580	-	6	0.999419	0.905169	1.10348	0.991379	0.195321	0.278466
cg00498211	2:65217568-65217568	SLC1A4	5	1.0004	0.931989	1.07384	0.991834	0.176547	0.847694
cg03604011	5:400201-400201	AHRR	5	1.0004	0.909056	1.10092	0.994011	0.229402	0.86375
cg03140135	12:13350820-13350820	EMP1	7	1.0003	0.897749	1.11457	0.995844	0.0858728	0.621938
cg26126879	8:103916295-103916295	-	5	1.00032	0.857039	1.16756	0.996998	0.0363365	0.750922
cg17483411	5:72114851-72114851	TNPO1	3	1.00248	0.339576	2.9595	0.99714	0.614845	0.996023
cg03333699	7:966569-966569	ADAP1	4	1.00065	0.674194	1.48517	0.997735	0.977277	0.783796
cg17900199	10:1156548-1156548	WDR37	3	1.00062	0.682146	1.46777	0.997991	0.404507	0.78297
cg20469837	2:158114300-158114300	GALNT5	3	0.999899	0.926773	1.0788	0.998345	0.855576	0.641038
cg16696002	1:172189728-172189728	DNM3	3	0.999877	0.903503	1.10653	0.99849	0.823279	0.494892
cg18651578	20:5844315-5844315	C20orf196	3	0.999624	0.54355	1.83838	0.99923	0.832282	0.988175
cg21329975	4:15471214-15471214	CC2D2A	3	0.99996	0.680741	1.46887	0.99987	0.106055	0.96475
OR, CRC risk for per SD increase in genetically predicted CpG site methylation; LCI, lower 95% confidence interval; UCI, upper 95% confidence interval.

## Sheet: Table S7
Table S7. Two-sample Mendelian Randomisation estimates of methylation at smoking related CpG sites on CRC risk (MR PRESSO).
CpG site	Locus	Gene	No. of IVs	OR	LCI	UCI	P effect	P global test
cg00205605	1:2516401-2516401	-	4	1.07477	1.05749	1.09232	0.00114206	0.928
cg14580211	5:150161299-150161299	C5orf62	6	1.10125	1.05454	1.15002	0.00283631	0.981
cg18446336	7:2847575-2847575	GNA12	6	1.09312	1.04727	1.14097	0.00381902	0.765
cg12166476	13:76334866-76334866	LMO7	5	1.10347	1.05403	1.15524	0.00525512	0.955
cg02149899	11:75993521-75993521	-	5	1.13863	1.07004	1.21163	0.00580265	0.76
cg03333699	7:966569-966569	ADAP1	4	1.06423	1.03649	1.09272	0.00725792	0.976
cg05122453	9:130532879-130532879	SH2D3C	5	1.06171	1.02591	1.09876	0.0109281	0.958
cg17823346	10:80848143-80848143	ZMIZ1	5	0.884988	0.824556	0.949849	0.0113289	0.406
cg17024919	3:21792248-21792248	ZNF385D	5	1.0967	1.03928	1.1573	0.0115791	0.951
cg16401465	10:63809170-63809170	ARID5B	4	0.966107	0.948258	0.984291	0.0143139	0.998
cg21356710	2:24234017-24234017	MFSD2B	6	1.04636	1.01387	1.0799	0.0170096	0.961
cg01293143	20:62688326-62688326	TCEA2	5	0.866082	0.788085	0.951799	0.0173033	0.711
cg10181414	19:2546598-2546598	GNG7	4	1.02092	1.00846	1.03353	0.018416	1
cg00099441	2:11264766-11264766	-	5	1.09227	1.02945	1.15893	0.0186117	0.87
cg25607920	1:42384365-42384365	HIVEP3	9	0.932352	0.883069	0.984384	0.0193571	0.43
cg05886626	15:39873553-39873553	THBS1	4	1.08081	1.03097	1.13306	0.0196542	0.74
cg26105649	1:233087709-233087709	C1orf57	4	1.03641	1.01368	1.05965	0.0207695	0.822
cg18151030	21:43222961-43222961	PRDM15	4	1.0609	1.02246	1.10078	0.0211422	0.967
cg11660018	11:86510915-86510915	PRSS23	6	1.11033	1.04813	1.17623	0.0212153	0.025 (2 outliers)
cg26271591	2:178125956-178125956	NFE2L2	6	1.05022	1.01282	1.08899	0.0213118	0.919
cg00378510	19:2291020-2291020	LINGO3	6	1.06703	1.01614	1.12046	0.02273	0.905
cg26403843	5:158634085-158634085	RNF145	7	0.962908	0.934058	0.992649	0.026009	0.97
cg17127702	1:226594323-226594323	PARP1	11	1.03496	1.00514	1.06567	0.0271114	0.739
cg19211853	13:79968216-79968216	RBM26	7	1.06708	1.012	1.12516	0.0274526	0.575
cg09540102	16:1822124-1822124	NME3;MRPS34;EME2	8	1.05194	1.00855	1.0972	0.0276053	0.551
cg02725398	3:9988144-9988144	PRRT3	6	0.91969	0.859853	0.98369	0.0285865	0.851
cg26253500	7:136641740-136641740	CHRM2	6	1.07423	1.01409	1.13794	0.0287071	0.596
cg01471372	8:38592365-38592365	TACC1	4	1.03704	1.01022	1.06457	0.0308693	0.913
cg18956562	7:144149304-144149304	TPK1	4	0.949991	0.915397	0.985893	0.0311528	0.987
cg23460961	11:94382347-94382347	-	7	0.966624	0.939301	0.994742	0.0311912	0.686
cg26161820	17:37792777-37792777	STARD3;PPP1R1B	4	0.849269	0.753811	0.956816	0.0319096	0.586
cg13708645	12:121974305-121974305	KDM2B	5	0.923065	0.865555	0.984396	0.0329318	0.624
cg03274391	3:22413232-22413232	-	4	0.960459	0.931806	0.989992	0.0343133	0.97
cg07044859	10:101282883-101282883	-	13	0.958081	0.921542	0.996068	0.0348102	0.477
cg15937073	1:42384564-42384564	HIVEP3	9	0.940783	0.889606	0.994904	0.0387843	0.428
cg24497361	11:3858493-3858493	RHOG	5	1.06233	1.00856	1.11896	0.0402311	0.851
cg00542975	2:122392291-122392291	CLASP1	4	1.05057	1.00883	1.09403	0.043129	0.736
cg26995224	12:121974146-121974146	KDM2B	4	0.926555	0.870257	0.986496	0.0431347	0.503
cg17877600	1:208005598-208005598	-	7	0.946828	0.9	0.996092	0.0436566	0.606
cg21188533	3:53700263-53700263	CACNA1D	7	0.95419	0.913412	0.996788	0.0441533	0.772
cg19717773	7:2847554-2847554	GNA12	10	1.05493	1.00251	1.11009	0.044192	0.717
cg24361098	2:60748951-60748951	BCL11A	7	1.06667	1.00337	1.13395	0.0468686	0.414
cg17232357	15:67012832-67012832	SMAD6	6	0.906872	0.827007	0.99445	0.048564	0.492
cg01294327	19:2291373-2291373	LINGO3	7	1.07123	1.00196	1.14529	0.0508963	0.725
cg06670463	4:103749966-103749966	UBE2D3	8	1.05119	1.00074	1.10418	0.0517911	0.854
cg24128066	10:18689503-18689503	CACNB2	4	0.856596	0.745503	0.984245	0.0535521	0.53
cg10403394	15:63349192-63349192	TPM1	10	1.03665	0.998964	1.07575	0.0585155	0.76
cg19406367	1:66999929-66999929	SGIP1	6	1.04416	0.999902	1.09037	0.0585529	0.915
cg10359157	13:51418020-51418020	DLEU7	5	0.973306	0.947685	0.99962	0.0595938	0.99
cg14357089	10:18550033-18550033	CACNB2	6	0.926145	0.857135	1.00071	0.0597871	0.487
cg08097581	19:15528589-15528589	AKAP8L	4	0.966847	0.936254	0.99844	0.0619332	0.981
cg06121808	2:113404678-113404678	SLC20A1	11	0.977114	0.95369	1.00111	0.0620725	0.975
cg25313468	4:57773308-57773308	REST	9	0.95794	0.9159	1.00191	0.0622101	0.821
cg20244340	20:19193989-19193989	SLC24A3	5	0.952376	0.906642	1.00042	0.0633815	0.877
cg07516196	6:30044002-30044002	RNF39	5	0.889796	0.790126	1.00204	0.0649059	0.492
cg11146034	12:96590670-96590670	ELK3	6	1.03766	0.998506	1.07834	0.0654149	0.69
cg07450086	3:150320765-150320765	SELT	6	0.945022	0.890845	1.00249	0.0660746	0.761
cg10304534	13:95844361-95844361	ABCC4	7	0.940631	0.881613	1.0036	0.0669394	0.5
cg03970900	1:222440048-222440048	-	7	1.05504	0.994701	1.11903	0.0749722	0.623
cg26574777	13:100927476-100927476	PCCA	6	0.926563	0.852558	1.00699	0.0750149	0.573
cg01498900	14:74035742-74035742	ACOT2	6	0.933654	0.865878	1.00674	0.0762678	0.396
cg12140977	8:134513309-134513309	ST3GAL1	4	1.04258	0.998031	1.08911	0.0769176	0.728
cg07362537	6:33240820-33240820	VPS52;RPS18	5	0.927828	0.855242	1.00657	0.0773389	0.589
cg00888605	16:71523475-71523475	ZNF19	6	1.05425	0.993508	1.11872	0.0812806	0.481
cg26038582	1:42384390-42384390	HIVEP3	12	0.952297	0.900768	1.00677	0.0819247	0.365
cg17325771	7:75508891-75508891	RHBDD2	6	0.965586	0.928184	1.00449	0.0822343	0.842
cg01860774	14:64969374-64969374	ZBTB25	6	1.05	0.993682	1.10951	0.082603	0.775
cg18422587	7:3134670-3134670	-	8	1.03528	0.995143	1.07703	0.0828786	0.648
cg25212025	10:34602937-34602937	PARD3	5	0.941001	0.878305	1.00817	0.0859994	0.686
cg02228160	5:143192067-143192067	HMHB1	4	1.07396	0.991755	1.16297	0.0886575	0.833
cg22407942	7:22894828-22894828	SNORD93	11	1.03751	0.993374	1.0836	0.0918553	0.445
cg19030554	16:1822289-1822289	NME3;MRPS34;EME2	7	1.04464	0.991869	1.10021	0.0934334	0.331
cg24539517	10:121161258-121161258	GRK5	9	1.04193	0.99203	1.09434	0.0949407	0.57
cg05228408	1:11865352-11865352	CLCN6;MTHFR	4	0.983239	0.964124	1.00273	0.0967052	0.979
cg08639339	1:205648336-205648336	SLC45A3	6	1.03545	0.993038	1.07967	0.0970932	0.53
cg18708252	22:39545030-39545030	CBX7	4	1.20008	0.970423	1.48409	0.0972651	0.426
cg10493186	1:3134756-3134756	PRDM16	4	1.06322	0.989916	1.14195	0.0973939	0.923
cg23916896	5:368804-368804	AHRR	4	1.12952	0.979073	1.30309	0.098891	0.579
cg15570293	19:2327692-2327692	LSM7;SPPL2B	6	1.02512	0.994677	1.05651	0.100165	0.543
cg18014547	2:20366443-20366443	-	4	0.916715	0.826799	1.01641	0.101338	0.504
cg19089201	7:45002287-45002287	MYO1G	4	0.889168	0.773263	1.02245	0.101666	0.505
cg02508743	8:56903623-56903623	LYN	5	1.07395	0.98427	1.17181	0.103279	0.707
cg14391923	8:140583084-140583084	-	6	1.02612	0.994051	1.05923	0.103629	0.719
cg16336872	5:435267-435267	AHRR	4	0.930959	0.853125	1.01589	0.107432	0.476
cg00071265	20:60717158-60717158	PSMA7	5	1.07975	0.981325	1.18804	0.108015	0.35
cg20751345	6:30066428-30066428	-	4	1.28423	0.945435	1.74444	0.108145	0.445
[truncated: 478 more rows]

## Sheet: Table S8
Table S8. Comparison of two-sample Mendelian Randomisation estimates of smoking-related methylation on colon and rectal cancer risks.
[truncated: 7 more rows]

[truncated: 3 more sheets: Table S9, Table S10, Table S11]
